# Supplementary material for: Protein structure protection commits gene expression patterns
Source: Genome Biol. 2008 Jul 7;9(7):R107. doi: 10.1186/gb-2008-9-7-r107 (PMC2530859; doi:10.1186/gb-2008-9-7-r107)
Supplement: Additional data file 1 — Data in column A indicate the expression correlation η associated with protein interactions, and data in column B indicate the structure vulnerability ν for interactions within specific complexes. The rest of the columns contain the ORF, domain and structure information (PDB accession code of interacting domain or its Pfam-homologs), respectively, for every pair of interacting proteins. [file gb-2008-9-7-r107-S1.xls]

## Sheet: Figure4A raw data
Raw data for Fig. 4 (A). Data in column A are expression correlation h of interactions, and data in column B are structure vulnerability n of interactions within specific complexes. The rest of the columns list respectively ORF, domain and structure information (PDB accession code of interacting domain or of its Pfam-homologs) of every pair of interacting proteins.
expression correlation	structure vulnerability	ORF for protein A	Pfam ID for protein A	PDB-reported homologs for Protein A	ORF for protein B	Pfam ID for protein B	PDB-reported homologs for Protein B
DNA-directed RNA polymerase I complex
3.6	53.59	YOR341W	RNA_pol_Rpb1_5	1y1w_A 2b63_A	YPR010C	RNA_pol_Rpb2_2	1r9t_B 1wcm_B
3.59	50.83	YPR010C	RNA_pol_Rpb2_2	1r9t_B 1wcm_B	YPR110C	RNA_pol_A_bac	1twh_C 2b63_C
3.58	47.58	YOR341W	RNA_pol_Rpb1_5	1y1w_A 2b63_A	YPR110C	RNA_pol_A_bac	1twh_C 2b63_C
3.42	59.08	YOR341W	RNA_pol_Rpb1_5	1y1w_A 2b63_A	YBR154C	RNA_pol_Rpb5_N	1r9t_E 1y1y_E
3.38	60.8	YOR224C	RNA_pol_Rpb8	1sfo_H 1twc_H	YNL113W	RNA_pol_L	1nt9_K 1twg_K
3.35	67.59	YPR187W	RNA_pol_Rpb6	1twg_F 1y1w_F	YPR010C	RNA_pol_Rpb2_2	1r9t_B 1wcm_B
3.21	55.97	YPR187W	RNA_pol_Rpb6	1twg_F 1y1w_F	YOR341W	RNA_pol_Rpb1_5	1y1w_A 2b63_A
3.04	47.52	YOR210W	RNA_pol_N	1r5u_J 1twg_J	YNL113W	RNA_pol_L	1nt9_K 1twg_K
2.91	62.15	YPR110C	RNA_pol_A_bac	1twh_C 2b63_C	YNL113W	RNA_pol_L	1nt9_K 1twg_K
2.87	51.92	YOR341W	RNA_pol_Rpb1_5	1y1w_A 2b63_A	YNL113W	RNA_pol_L	1nt9_K 1twg_K
2.71	39.68	YPR010C	RNA_pol_Rpb2_2	1r9t_B 1wcm_B	YNL113W	RNA_pol_L	1nt9_K 1twg_K
2.67	48.16	YOR341W	RNA_pol_Rpb1_5	1y1w_A 2b63_A	YOR224C	RNA_pol_Rpb8	1sfo_H 1twc_H
2.52	51.2	YPR110C	RNA_pol_A_bac	1twh_C 2b63_C	YOR224C	RNA_pol_Rpb8	1sfo_H 1twc_H
2.39	41.43	YPR010C	RNA_pol_Rpb2_2	1r9t_B 1wcm_B	YOR224C	RNA_pol_Rpb8	1sfo_H 1twc_H
2.38	48.69	YPR110C	RNA_pol_A_bac	1twh_C 2b63_C	YOR210W	RNA_pol_N	1r5u_J 1twg_J
2.25	49.73	YPR010C	RNA_pol_Rpb2_2	1r9t_B 1wcm_B	YOR210W	RNA_pol_N	1r5u_J 1twg_J
DNA-directed RNA polymerase II, holoenzyme
3.56	45.63	YER148W	TBP	1rm1_A 1ngm_A	YKL058W	TFIIA_gamma_C	1rm1_B 1ytf_D
3.02	52.09	YOR224C	RNA_pol_Rpb8	1sfo_H 1twc_H	YOL005C	RNA_pol_L	1i3q_K 1nt9_K
3.01	54.63	YDR404C	RNA_pol_Rpb7_N	1y1w_G 1y1y_G	YJL140W	RNA_pol_Rpb4	1y1w_D 1nt9_D
2.92	52.64	YOR210W	RNA_pol_N	1r5u_J 1twg_J	YOL005C	RNA_pol_L	1i3q_K 1nt9_K
2.86	62.32	YGL112C	TAF	1taf_B	YMR236W	TFIID-31kDa	1taf_A
2.43	53.93	YOR151C	RNA_pol_Rpb2_2	1nik_B 1y1w_B	YDL140C	RNA_pol_Rpb1_7	1nik_A 1r9s_A
1.85	42.18	YIL021W	RNA_pol_A_bac	1twf_C 1r9t_C	YOL005C	RNA_pol_L	1i3q_K 1nt9_K
1.27	38.96	YER148W	TBP	1rm1_A 1ngm_A	YOR194C	TFIIA	1rm1_C 1nh2_C
0.87	40.58	YOR194C	TFIIA	1rm1_C 1nh2_C	YKL058W	TFIIA_gamma_C	1rm1_B 1ytf_D
0.7	40.67	YOR151C	RNA_pol_Rpb2_2	1nik_B 1y1w_B	YIL021W	RNA_pol_A_bac	1twf_C 1r9t_C
0.34	45.01	YOR224C	RNA_pol_Rpb8	1sfo_H 1twc_H	YIL021W	RNA_pol_A_bac	1twf_C 1r9t_C
0.28	41.85	YOR151C	RNA_pol_Rpb2_2	1nik_B 1y1w_B	YOR224C	RNA_pol_Rpb8	1sfo_H 1twc_H
0.01	26.75	YOR210W	RNA_pol_N	1r5u_J 1twg_J	YIL021W	RNA_pol_A_bac	1twf_C 1r9t_C
-0.24	32.68	YOR151C	RNA_pol_Rpb2_2	1nik_B 1y1w_B	YPR187W	RNA_pol_Rpb6	1twg_F 1y1w_F
-0.25	28.25	YGL070C	RNA_POL_M_15KD	1pqv_I 1r5u_I	YOR151C	RNA_pol_Rpb2_2	1nik_B 1y1w_B
-0.56	30.8	YOR151C	RNA_pol_Rpb2_2	1nik_B 1y1w_B	YOL005C	RNA_pol_L	1i3q_K 1nt9_K
-0.75	19.87	YOR151C	RNA_pol_Rpb2_2	1nik_B 1y1w_B	YOR210W	RNA_pol_N	1r5u_J 1twg_J
-1.25	21.15	YDL140C	RNA_pol_Rpb1_7	1nik_A 1r9s_A	YOR224C	RNA_pol_Rpb8	1sfo_H 1twc_H
-1.84	25.73	YDL140C	RNA_pol_Rpb1_7	1nik_A 1r9s_A	YIL021W	RNA_pol_A_bac	1twf_C 1r9t_C
-1.89	20.9	YGL070C	RNA_POL_M_15KD	1pqv_I 1r5u_I	YDL140C	RNA_pol_Rpb1_7	1nik_A 1r9s_A
-2.56	16.53	YDL140C	RNA_pol_Rpb1_7	1nik_A 1r9s_A	YBR154C	RNA_pol_Rpb5_N	1r9t_E 1y1y_E
-2.62	18.34	YDL140C	RNA_pol_Rpb1_7	1nik_A 1r9s_A	YPR187W	RNA_pol_Rpb6	1twg_F 1y1w_F
-2.65	11.82	YDL140C	RNA_pol_Rpb1_7	1nik_A 1r9s_A	YOL005C	RNA_pol_L	1i3q_K 1nt9_K
DNA-directed RNA polymerase II, core complex
3.02	52.09	YOR224C	RNA_pol_Rpb8	1sfo_H 1twc_H	YOL005C	RNA_pol_L	1i3q_K 1nt9_K
3.01	54.63	YDR404C	RNA_pol_Rpb7_N	1y1w_G 1y1y_G	YJL140W	RNA_pol_Rpb4	1y1w_D 1nt9_D
2.92	52.64	YOR210W	RNA_pol_N	1r5u_J 1twg_J	YOL005C	RNA_pol_L	1i3q_K 1nt9_K
2.43	53.93	YOR151C	RNA_pol_Rpb2_2	1nik_B 1y1w_B	YDL140C	RNA_pol_Rpb1_7	1nik_A 1r9s_A
1.85	42.18	YIL021W	RNA_pol_A_bac	1twf_C 1r9t_C	YOL005C	RNA_pol_L	1i3q_K 1nt9_K
0.7	40.67	YOR151C	RNA_pol_Rpb2_2	1nik_B 1y1w_B	YIL021W	RNA_pol_A_bac	1twf_C 1r9t_C
0.34	45.01	YOR224C	RNA_pol_Rpb8	1sfo_H 1twc_H	YIL021W	RNA_pol_A_bac	1twf_C 1r9t_C
0.28	41.85	YOR151C	RNA_pol_Rpb2_2	1nik_B 1y1w_B	YOR224C	RNA_pol_Rpb8	1sfo_H 1twc_H
0.01	26.75	YOR210W	RNA_pol_N	1r5u_J 1twg_J	YIL021W	RNA_pol_A_bac	1twf_C 1r9t_C
-0.24	32.68	YOR151C	RNA_pol_Rpb2_2	1nik_B 1y1w_B	YPR187W	RNA_pol_Rpb6	1twg_F 1y1w_F
-0.25	28.25	YGL070C	RNA_POL_M_15KD	1pqv_I 1r5u_I	YOR151C	RNA_pol_Rpb2_2	1nik_B 1y1w_B
-0.56	30.8	YOR151C	RNA_pol_Rpb2_2	1nik_B 1y1w_B	YOL005C	RNA_pol_L	1i3q_K 1nt9_K
-0.75	19.87	YOR151C	RNA_pol_Rpb2_2	1nik_B 1y1w_B	YOR210W	RNA_pol_N	1r5u_J 1twg_J
-1.25	21.15	YDL140C	RNA_pol_Rpb1_7	1nik_A 1r9s_A	YOR224C	RNA_pol_Rpb8	1sfo_H 1twc_H
-1.84	25.73	YDL140C	RNA_pol_Rpb1_7	1nik_A 1r9s_A	YIL021W	RNA_pol_A_bac	1twf_C 1r9t_C
-1.89	20.9	YGL070C	RNA_POL_M_15KD	1pqv_I 1r5u_I	YDL140C	RNA_pol_Rpb1_7	1nik_A 1r9s_A
-2.56	16.53	YDL140C	RNA_pol_Rpb1_7	1nik_A 1r9s_A	YBR154C	RNA_pol_Rpb5_N	1r9t_E 1y1y_E
-2.62	18.34	YDL140C	RNA_pol_Rpb1_7	1nik_A 1r9s_A	YPR187W	RNA_pol_Rpb6	1twg_F 1y1w_F
-2.65	11.82	YDL140C	RNA_pol_Rpb1_7	1nik_A 1r9s_A	YOL005C	RNA_pol_L	1i3q_K 1nt9_K
DNA-directed RNA polymerase III complex
3.52	48.43	YOR207C	RNA_pol_Rpb2_2	1y1y_B 1twc_B	YPR110C	RNA_pol_A_bac	1twh_C 2b63_C
3.38	60.8	YOR224C	RNA_pol_Rpb8	1sfo_H 1twc_H	YNL113W	RNA_pol_L	1nt9_K 1twg_K
3.28	53.18	YKL144C	RNA_pol_Rpb7_N	1y1v_G 1pqv_G	YOR207C	RNA_pol_Rpb2_2	1y1y_B 1twc_B
3.17	62.46	YPR187W	RNA_pol_Rpb6	1twg_F 1y1w_F	YOR207C	RNA_pol_Rpb2_2	1y1y_B 1twc_B
3.04	47.52	YOR210W	RNA_pol_N	1r5u_J 1twg_J	YNL113W	RNA_pol_L	1nt9_K 1twg_K
2.92	41.41	YPR187W	RNA_pol_Rpb6	1twg_F 1y1w_F	YKL144C	RNA_pol_Rpb7_N	1y1v_G 1pqv_G
2.91	62.15	YPR110C	RNA_pol_A_bac	1twh_C 2b63_C	YNL113W	RNA_pol_L	1nt9_K 1twg_K
2.52	51.2	YPR110C	RNA_pol_A_bac	1twh_C 2b63_C	YOR224C	RNA_pol_Rpb8	1sfo_H 1twc_H
2.51	37.41	YOR207C	RNA_pol_Rpb2_2	1y1y_B 1twc_B	YNL113W	RNA_pol_L	1nt9_K 1twg_K
2.38	48.69	YPR110C	RNA_pol_A_bac	1twh_C 2b63_C	YOR210W	RNA_pol_N	1r5u_J 1twg_J
2.34	48.48	YOR207C	RNA_pol_Rpb2_2	1y1y_B 1twc_B	YOR210W	RNA_pol_N	1r5u_J 1twg_J
2.33	41.42	YOR207C	RNA_pol_Rpb2_2	1y1y_B 1twc_B	YOR224C	RNA_pol_Rpb8	1sfo_H 1twc_H
2.31	47.6	YOR207C	RNA_pol_Rpb2_2	1y1y_B 1twc_B	YDR045C	RNA_POL_M_15KD	1i3q_I 1twa_I
1.84	39.51	YOR116C	RNA_pol_Rpb1_5	1twf_A 1r5u_A	YOR224C	RNA_pol_Rpb8	1sfo_H 1twc_H
1.66	41.47	YOR116C	RNA_pol_Rpb1_5	1twf_A 1r5u_A	YNL113W	RNA_pol_L	1nt9_K 1twg_K
1.44	43.3	YOR116C	RNA_pol_Rpb1_5	1twf_A 1r5u_A	YDR045C	RNA_POL_M_15KD	1i3q_I 1twa_I
0.19	34.03	YOR116C	RNA_pol_Rpb1_5	1twf_A 1r5u_A	YKL144C	RNA_pol_Rpb7_N	1y1v_G 1pqv_G
-0.54	27.56	YOR116C	RNA_pol_Rpb1_5	1twf_A 1r5u_A	YPR110C	RNA_pol_A_bac	1twh_C 2b63_C
-0.86	18.26	YOR116C	RNA_pol_Rpb1_5	1twf_A 1r5u_A	YBR154C	RNA_pol_Rpb5_N	1r9t_E 1y1y_E
-0.9	26.68	YOR116C	RNA_pol_Rpb1_5	1twf_A 1r5u_A	YPR187W	RNA_pol_Rpb6	1twg_F 1y1w_F
-1.07	18.93	YOR116C	RNA_pol_Rpb1_5	1twf_A 1r5u_A	YOR207C	RNA_pol_Rpb2_2	1y1y_B 1twc_B
ribosome
3.58	53.83	YNL178W	Ribosomal_S3_C	1s1h_C 1pns_C	YGR214W	Ribosomal_S2	1s1h_B 1pns_B
3.58	56.93	YAL035W	GTP_EFTU_D2	1g7t_A	YER025W	GTP_EFTU_D2	1ob5_C 1ob5_E
3.53	62.86	YDR418W	Ribosomal_L11	1s1i_K	YEL054C	Ribosomal_L11	1s1i_K
3.51	56.51	YHL033C	Ribosomal_L7Ae	1s1i_G	YGL030W	Ribosomal_L7Ae	1t0k_B 1cn7_A
3.5	61.58	YHL015W	Ribosomal_S10	1s1h_J 1pns_J	YDL083C	Ribosomal_S9	1s1h_I 1pns_I
3.49	47.91	YGL123W	Ribosomal_S5	1s1h_E 1pns_E	YJL190C	Ribosomal_S8	1s1h_H 1pns_H
3.49	56.12	YKL180W	Ribosomal_L22	1s1i_N	YJL177W	Ribosomal_L22	1s1i_N
3.45	55.88	YGL031C	Ribosomal_L24e	1s1i_S	YBL087C	Ribosomal_L14	1s1i_R
3.45	57.95	YGR214W	Ribosomal_S2	1s1h_B 1pns_B	YJL190C	Ribosomal_S8	1s1h_H 1pns_H
3.45	51.03	YHL015W	Ribosomal_S10	1s1h_J 1pns_J	YDL061C	Ribosomal_S14	1s1h_N
3.44	54.62	YPR102C	Ribosomal_L5	1s1i_J	YPL131W	Ribosomal_L18p	1s1i_E
3.44	50.96	YBR048W	Ribosomal_S17	1s1h_Q 1pns_Q	YPR132W	Ribosomal_S12	1s1h_L 1pns_L
3.43	61.78	YJR123W	Ribosomal_S7	1s1h_G 1pns_G	YDL083C	Ribosomal_S9	1s1h_I 1pns_I
3.42	53.13	YBL087C	Ribosomal_L14	1s1i_R	YGR148C	Ribosomal_L24e	1s1i_S
3.4	44.19	YPL131W	Ribosomal_L18p	1s1i_E	YPL079W	Ribosomal_L21e	1s1i_Q
3.4	53.78	YHL015W	Ribosomal_S10	1s1h_J 1pns_J	YLR388W	Ribosomal_S14	1s1h_N
3.37	58.03	YNL178W	Ribosomal_S3_C	1s1h_C 1pns_C	YGL123W	Ribosomal_S5	1s1h_E 1pns_E
3.35	50.2	YLR367W	Ribosomal_S8	1s1h_H 1pns_H	YGR118W	Ribosomal_S12	1s1h_L 1pns_L
3.35	64.7	YGR214W	Ribosomal_S2	1s1h_B 1pns_B	YLR367W	Ribosomal_S8	1s1h_H 1pns_H
3.33	48.04	YLR185W	Ribosomal_L37e	1s1i_Y	YBR031W	Ribosomal_L4	1s1i_D
3.3	52.79	YLR185W	Ribosomal_L37e	1s1i_Y	YJL189W	Ribosomal_L39	1s72_2
3.24	55.37	YGR085C	Ribosomal_L5	1s1i_J	YPR102C	Ribosomal_L5	1s1i_J
3.2	62.24	YNL178W	Ribosomal_S3_C	1s1h_C 1pns_C	YPL081W	Ribosomal_S4	1s1h_D 1pns_D
3.2	53.8	YOR063W	Ribosomal_L3	1s1i_C	YNL069C	Ribosomal_L13	1s1i_M
3.19	51.08	YML026C	Ribosomal_S13	1s1h_M 1pns_M	YOL040C	Ribosomal_S19	1s1h_S 1pns_S
3.18	49.15	YGR220C	Ribosomal_L3	2ftc_C	YOR150W	Ribosomal_L13	1s1i_M
3.16	55.45	YDR500C	Ribosomal_L37e	1s1i_Y	YJL189W	Ribosomal_L39	1s72_2
3.14	56.06	YJR123W	Ribosomal_S7	1s1h_G 1pns_G	YCR031C	Ribosomal_S11	1s1h_K 1pns_K
3.14	56.03	YJL189W	Ribosomal_L39	1s72_2	YOL127W	Ribosomal_L23	1s1i_T
3.12	55.54	YDR012W	Ribosomal_L4	1s1i_D	YLR185W	Ribosomal_L37e	1s1i_Y
3.09	54.12	YKR094C	ubiquitin	1q0w_B 1otr_B	YIL148W	ubiquitin	1otr_B 1q0w_B
3.07	51.34	YMR143W	Ribosomal_S9	1s1h_I 1pns_I	YHL015W	Ribosomal_S10	1s1h_J 1pns_J
3.02	52.85	YGR162W	MIF4G	1hu3_A	YGL049C	MIF4G	1hu3_A
3.01	51.01	YDR500C	Ribosomal_L37e	1s1i_Y	YBR031W	Ribosomal_L4	1s1i_D
3	52.52	YLR048W	Ribosomal_S2	1s1h_B 1pns_B	YJL190C	Ribosomal_S8	1s1h_H 1pns_H
2.95	48.44	YGL147C	Ribosomal_L6	1s1i_H	YNL067W	Ribosomal_L6	1s1i_H
2.94	58.09	YJL190C	Ribosomal_S8	1s1h_H 1pns_H	YLR367W	Ribosomal_S8	1s1h_H 1pns_H
2.93	52.97	YOR063W	Ribosomal_L3	1s1i_C	YIL133C	Ribosomal_L13	1s1i_M
2.9	50.17	YML025C	Ribosomal_L4	2hgq_F	YNL284C	Ribosomal_L15	2awb_L
2.86	53.85	YMR143W	Ribosomal_S9	1s1h_I 1pns_I	YJR123W	Ribosomal_S7	1s1h_G 1pns_G
2.82	63.2	YNL178W	Ribosomal_S3_C	1s1h_C 1pns_C	YLR048W	Ribosomal_S2	1s1h_B 1pns_B
2.81	51.16	YLR029C	Ribosomal_L15e	1s1i_L	YGL030W	Ribosomal_L7Ae	1t0k_B 1cn7_A
2.73	44.8	YLR029C	Ribosomal_L15e	1s1i_L	YNL162W	Ribosomal_L44	1s1i_Z
2.71	49.67	YHL033C	Ribosomal_L7Ae	1s1i_G	YLR029C	Ribosomal_L15e	1s1i_L
2.69	46.19	YDR012W	Ribosomal_L4	1s1i_D	YDR500C	Ribosomal_L37e	1s1i_Y
2.64	48.55	YGR085C	Ribosomal_L5	1s1i_J	YPL131W	Ribosomal_L18p	1s1i_E
2.63	48.75	YOR063W	Ribosomal_L3	1s1i_C	YGL031C	Ribosomal_L24e	1s1i_S
2.54	45.27	YOR063W	Ribosomal_L3	1s1i_C	YBL087C	Ribosomal_L14	1s1i_R
2.53	43.27	YLR048W	Ribosomal_S2	1s1h_B 1pns_B	YGR214W	Ribosomal_S2	1s1h_B 1pns_B
2.45	45.43	YPL081W	Ribosomal_S4	1s1h_D 1pns_D	YGL123W	Ribosomal_S5	1s1h_E 1pns_E
2.36	56.33	YPL131W	Ribosomal_L18p	1s1i_E	YBR191W	Ribosomal_L21e	1s1i_Q
2.32	41.74	YGL123W	Ribosomal_S5	1s1h_E 1pns_E	YLR367W	Ribosomal_S8	1s1h_H 1pns_H
2.15	43.78	YJL190C	Ribosomal_S8	1s1h_H 1pns_H	YPR132W	Ribosomal_S12	1s1h_L 1pns_L
2.06	39.12	YJL190C	Ribosomal_S8	1s1h_H 1pns_H	YGR118W	Ribosomal_S12	1s1h_L 1pns_L
1.96	41.77	YMR121C	Ribosomal_L15e	1s1i_L	YNL162W	Ribosomal_L44	1s1i_Z
1.85	37.5	YHL033C	Ribosomal_L7Ae	1s1i_G	YMR121C	Ribosomal_L15e	1s1i_L
1.7	45.63	YOR063W	Ribosomal_L3	1s1i_C	YGR148C	Ribosomal_L24e	1s1i_S
1.5	34.21	YMR121C	Ribosomal_L15e	1s1i_L	YGL030W	Ribosomal_L7Ae	1t0k_B 1cn7_A
1.49	42.5	YGL195W	HEAT	2ix3_A	YLR249W	ABC_tran	2iwh_A
1.45	39.71	YJL190C	Ribosomal_S8	1s1h_H 1pns_H	YBR048W	Ribosomal_S17	1s1h_Q 1pns_Q
1.4	39.56	YLR048W	Ribosomal_S2	1s1h_B 1pns_B	YLR367W	Ribosomal_S8	1s1h_H 1pns_H
1.3	49.39	YGR220C	Ribosomal_L3	2ftc_C	YKL170W	Ribosomal_L14	1vs8_K
1.09	36.09	YOL127W	Ribosomal_L23	1s1i_T	YDL191W	Ribosomal_L29	1s1i_X
0.33	34.75	YPR080W	GTP_EFTU_D3	1g7c_A 1ijf_A	YOR133W	EFG_C	1n0v_C 1u2r_A
0.09	33.78	YLR367W	Ribosomal_S8	1s1h_H 1pns_H	YPR132W	Ribosomal_S12	1s1h_L 1pns_L
-0.26	32.36	YNR036C	Ribosomal_S12	1pns_L 1s1h_L	YMR188C	Ribosomal_S17	1pns_Q
-0.6	36.49	YLR367W	Ribosomal_S8	1s1h_H 1pns_H	YBR048W	Ribosomal_S17	1s1h_Q 1pns_Q
-1.32	25.33	YBR048W	Ribosomal_S17	1s1h_Q 1pns_Q	YGR118W	Ribosomal_S12	1s1h_L 1pns_L
-2.04	21.4	YJR113C	Ribosomal_S7	1pns_G 1s1h_G	YBR146W	Ribosomal_S9	1pns_I 1s1h_I
proteasome complex (sensu Eukaryota)
3.56	67.86	YGL048C	AAA	2ce7_F	YDL007W	AAA	2ce7_B
3.55	54.24	YOR117W	AAA	2cea_E	YDL007W	AAA	2ce7_B
3.52	58.6	YOR117W	AAA	2cea_E	YDR394W	AAA	1iy0_A
3.49	57.68	YGL048C	AAA	2ce7_F	YKL145W	AAA	2ce7_C
3.47	55.51	YGL048C	AAA	2ce7_F	YOR117W	AAA	2cea_E
3.38	63.94	YDL007W	AAA	2ce7_B	YDR394W	AAA	1iy0_A
3.37	53.61	YDL007W	AAA	2ce7_B	YKL145W	AAA	2ce7_C
3.18	59.41	YGL048C	AAA	2ce7_F	YDR394W	AAA	1iy0_A
3.15	47.92	YOR117W	AAA	2cea_E	YKL145W	AAA	2ce7_C
2.69	51.77	YKL145W	AAA	2ce7_C	YDR394W	AAA	1iy0_A
-3.21	12.45	YBR082C	UQ_con	1qcq_A 1jbb_A	YDR059C	UQ_con	1qcq_A 1jbb_A
