# Supplementary material for: Protein structure protection commits gene expression patterns
Source: Genome Biol. 2008 Jul 7;9(7):R107. doi: 10.1186/gb-2008-9-7-r107 (PMC2530859; doi:10.1186/gb-2008-9-7-r107)
Supplement: Additional data file 2 — Sheet 1 contains all Pfam-filtered yeast protein interactions, while sheet 2 contains only those interactions with both partners having PDB structures. In each sheet, column A lists the expression correlation h of interactions, and columns B and C list the structure vulnerability n of interactions not involving or involving, respectively, extremely vulnerable proteins. The remaining columns contain ORF, domain and structure information (PDB accession code of interacting domain or of its Pfam-homologs) for every pair of interacting proteins. [file gb-2008-9-7-r107-S2.xls]

## Sheet: Sheet1
Raw data for Fig. 4 (B, sheet 1) and (C, sheet 2). Sheet 1 contains all Pfam-filtered yeast protein interactions, while sheet 2 contains only those interactions with both partners having PDB structures. In each sheet, column A lists expression correlation h of interactions, column B and C are structure vulnerability n of interactions not involving or involving extremely vulnerable proteins, res…
expression correlation	structure vulnerability	extreme vulnerability	ORF for Protein A	Pfam ID for Protein A	PDB-reported homologs for protein A	ORF for Protein B	Pfam ID for Protein B	PDB-reported homologs for Protein B
3.62062	45.4651		YDL111C	RNase_PH_C	2nn6_E	YDR280W	RNase_PH_C	2nn6_A
3.6175	68.2601		YBR142W	DEAD	1s2m_A 1fuu_A	YLR276C	Helicase_C	1s2m_A 1fuu_B
3.61564	59.8902		YDR037W	tRNA-synt_2	1eov_A	YHR019C	tRNA-synt_2	1eov_A
3.61559	56.0969		YHR051W	COX5A	1v55_E	YGL187C	COX5B	2odx_A
3.61477	52.7179		YDL004W	ATP-synt_DE_N	1qo1_J	YPL271W	ATP-synt_Eps	2hld_I
3.61433	54.4926		YJL014W	Cpn60_TCP1	1a6e_B	YDL143W	Cpn60_TCP1	1q3r_B
3.6142	57.1673		YDL017W	Pkinase	2eue_A 2eue_B	YBR160W	Pkinase	2eue_B 2eue_A
3.61195	58.8293		YGR094W	Anticodon_1	1iyw_B	YBL076C	Anticodon_1	1jzq_A
3.61107	57.2723		YBL045C	Peptidase_M16	1hr8_D 1hr7_B	YPR191W	Peptidase_M16	1hr7_D 1hr8_B
3.61018	59.6291		YLL041C	Fer2	2h89_B	YKL148C	Succ_DH_flav_C	1yq3_A
3.60705	53.8189		YGR240C	PFK	6pfk_A	YMR205C	PFK	6pfk_B
3.60436	55.3267		YBR010W	Histone	1id3_E 1id3_A	YBL003C	Histone	1id3_G 1id3_C
3.60279	46.3766		YBR093C	Acid_phosphat_A	2gfi_B	YAR071W	Acid_phosphat_A	2gfi_B
3.59803	53.5905		YOR341W	RNA_pol_Rpb1_5	1y1w_A 2b63_A	YPR010C	RNA_pol_Rpb2_2	1r9t_B 1wcm_B
3.59689	64.1266		YJL024C	Clat_adaptor_s	1w63_T	YOL062C	Adap_comp_sub	2bp5_M
3.59245	50.8368		YLR293C	Ras	1wa5_A 2bku_C	YGL238W	IBN_N	1wa5_C 1z3h_A
3.59223	62.5714		YER136W	GDI	1ukv_G	YBR264C	Ras	1ek0_A 1g17_B
3.59208	50.8346		YPR010C	RNA_pol_Rpb2_2	1r9t_B 1wcm_B	YPR110C	RNA_pol_A_bac	1twh_C 2b63_C
3.59192	59.2914		YHR169W	Helicase_C	1fuu_B 1fuu_A	YMR290C	Helicase_C	1s2m_A 1fuu_A
3.59181	49.2305		YJL111W	Cpn60_TCP1	1a6d_A	YJL014W	Cpn60_TCP1	1a6e_B
3.59166	48.0882		YJR121W	ATP-synt_ab	1qo1_E 1qo1_D	YBL099W	ATP-synt_ab	1qo1_C 1qo1_B
3.59076	55.3511		YOR065W	Cytochrom_C1	1kyo_D	YGR183C	UCR_UQCRX_QCR9	2ibz_I
3.5874	53.525		YDR324C	WD40	1erj_C 1erj_B	YCR057C	WD40	1trj_A 1erj_C
3.58702	56.9902		YBR160W	Pkinase	2eue_B 2eue_A	YGL019W	CK_II_beta	1jwh_C
3.58674	56.1335		YJL111W	Cpn60_TCP1	1a6d_A	YDL143W	Cpn60_TCP1	1q3r_B
3.58435	52.5326		YER006W	MMR_HSR1	1puj_A	YNR053C	MMR_HSR1	1puj_A
3.58418	54.9666		YGL238W	IBN_N	1wa5_C 1z3h_A	YNL189W	Arm	1wa5_B 2c1t_A
3.58409	48.0439		YLR222C	WD40	1trj_A 1nex_D	YLR129W	WD40	1erj_C 1erj_B
3.5814	53.8265		YNL178W	Ribosomal_S3_C	1s1h_C 1pns_C	YGR214W	Ribosomal_S2	1s1h_B 1pns_B
3.58003	54.4213		YKR024C	DEAD	1s2m_A 1fuu_A	YOR204W	Helicase_C	1fuu_A 1fuu_B
3.58	62.4823		YJR121W	ATP-synt_ab	1qo1_E 1qo1_D	YBR039W	ATP-synt	1qo1_G
3.57929	49.1565		YFL005W	Ras	1g17_B 1g16_B	YML001W	Ras	1ky3_A 1ky2_A
3.57875	54.5504		YPR010C	RNA_pol_Rpb2_2	1r9t_B 1wcm_B	YOR207C	RNA_pol_Rpb2_2	1y1y_B 1twc_B
3.57838	56.9339		YAL035W	GTP_EFTU_D2	1g7t_A	YER025W	GTP_EFTU_D2	1ob5_C 1ob5_E
3.57825	62.1342		YMR322C	DJ-1_PfpI	1qvv_B 1qvv_C	YDR533C	DJ-1_PfpI	1qvv_A 1qvv_D
3.5775	65.8066		YML120C	Pyr_redox	1xhc_A	YMR145C	Pyr_redox	1v59_A 1jeh_A
3.57578	47.5804		YOR341W	RNA_pol_Rpb1_5	1y1w_A 2b63_A	YPR110C	RNA_pol_A_bac	1twh_C 2b63_C
3.57	54.7758		YMR146C	WD40	1trj_A 1erj_C	YDL145C	WD40	1trj_A 1erj_C
3.573	61.4589		YGL187C	COX5B	2odx_A	YGL191W	COX6A	1ocr_T
3.5714	50.7108		YJR059W	Pkinase	1fot_A 1zyc_D	YBR059C	Pkinase	2eue_B 2eue_A
3.569	54.4895		YDL111C	RNase_PH_C	2nn6_E	YGR195W	RNase_PH_C	2nn6_B
3.56857	52.2173		YIR001C	RRM_1	1p1t_A	YGR250C	RRM_1	1p1t_A
3.56836	54.8671		YOR341W	RNA_pol_Rpb1_5	1y1w_A 2b63_A	YOR207C	RNA_pol_Rpb2_2	1y1y_B 1twc_B
3.56728	50.3928		YLR409C	WD40	1trj_A	YLR129W	WD40	1erj_C 1erj_B
3.56581	50.384		YDR280W	RNase_PH_C	2nn6_A	YGR195W	RNase_PH_C	2nn6_B
3.56563	66.759		YNR016C	Biotin_carb_C	1w96_B 1w93_A	YGL062W	Biotin_carb_C	1w93_A 1w96_C
3.56406	56.3842		YMR308C	HEAT	2bpt_A 2bku_B	YNL189W	Arm	1wa5_B 2c1t_A
3.56398	59.1042		YMR308C	HEAT	2bpt_A 2bku_B	YLR293C	Ras	1wa5_A 2bku_C
3.56231	43.4293		YLR113W	Pkinase	2eue_B 2eue_A	YDL108W	Pkinase	2eue_B 2eue_A
3.56188	66.2032		YER099C	Pribosyltran	2hcr_B	YHL011C	Pribosyltran	2h06_B
3.56169	60.2559		YLR409C	WD40	1trj_A	YLR222C	WD40	1trj_A 1nex_D
3.56153	50.3585		YJL111W	Cpn60_TCP1	1a6d_A	YJL008C	Cpn60_TCP1	1q3s_D
3.5609	55.7472		YML074C	FKBP_C	1yat_	YOR061W	Pkinase	2eue_A 2eue_B
3.5607	67.8572		YGL048C	AAA	2ce7_F	YDL007W	AAA	2ce7_B
3.55964	54.2941		YDR529C	UCR_14kD	2ibz_F	YPR191W	Peptidase_M16	1hr7_D 1hr8_B
3.55906	57.0622		YKL101W	Pkinase	2eue_A 2eue_B	YOR061W	Pkinase	2eue_A 2eue_B
3.55904	45.6285		YER148W	TBP	1rm1_A 1ngm_A	YKL058W	TFIIA_gamma_C	1rm1_B 1ytf_D
3.55603	56.2281		YLR268W	Synaptobrevin	1gl2_A	YPL232W	Syntaxin	1fio_A
3.55499	55.9296		YDR225W	Histone	1id3_G 1id3_C	YNL030W	Histone	1id3_B 1id3_F
3.55406	47.4536		YLR293C	Ras	1wa5_A 2bku_C	YMR235C	LRR_1	1yrg_A
3.55049	54.237		YOR117W	AAA	2cea_E	YDL007W	AAA	2ce7_B
3.54912	69.015		YLL034C	AAA	1oz4_C	YGL048C	AAA	2ce7_F
3.54515	68.3527		YOL094C	AAA	1sxj_B 1sxj_C	YNL290W	AAA	1sxj_C 1sxj_B
3.54325	47.3904		YBR160W	Pkinase	2eue_B 2eue_A	YDL108W	Pkinase	2eue_B 2eue_A
3.54314	54.4594		YER006W	MMR_HSR1	1puj_A	YGL099W	MMR_HSR1	1puj_A
3.54143	49.9327		YCL011C	RRM_1	2dgv_A	YDR432W	RRM_1	1y0f_B
3.53961	59.6111		YBR039W	ATP-synt	1qo1_G	YPL271W	ATP-synt_Eps	2hld_I
3.53642	66.0239		YDR529C	UCR_14kD	2ibz_F	YOR065W	Cytochrom_C1	1kyo_D
3.53563	48.8986		YLR222C	WD40	1trj_A 1nex_D	YCR057C	WD40	1trj_A 1erj_C
3.5339	51.7788		YIL142W	Cpn60_TCP1	1a6d_A	YDL143W	Cpn60_TCP1	1q3r_B
3.53275	62.5172		YMR109W	SH3_1	1ruw_A 1va7_C	YKL129C	SH3_1	1ruw_A 1va7_B
3.53227	55.7837		YAR019C	Pkinase	1fot_A 2eue_A	YCR091W	Pkinase	1fot_A 2eue_B
3.53227	64.1007		YBL045C	Peptidase_M16	1hr8_D 1hr7_B	YDR529C	UCR_14kD	2ibz_F
3.52918	53.9623		YMR109W	SH3_1	1ruw_A 1va7_C	YBL047C	efhand	1f8h_A
3.52887	65.9708		YPR069C	Spermine_synth	2o05_A	YLR146C	Spermine_synth	2o07_A
3.52883	62.8611		YDR418W	Ribosomal_L11	1s1i_K	YEL054C	Ribosomal_L11	1s1i_K
3.5272	52.5958		YDR432W	RRM_1	1y0f_B	YPL043W	RRM_1	1x5s_A
3.52635	57.2655		YIL142W	Cpn60_TCP1	1a6d_A	YJL014W	Cpn60_TCP1	1a6e_B
3.51915	58.5983		YOR117W	AAA	2cea_E	YDR394W	AAA	1iy0_A
3.51849	48.4346		YOR207C	RNA_pol_Rpb2_2	1y1y_B 1twc_B	YPR110C	RNA_pol_A_bac	1twh_C 2b63_C
3.51793	62.7857		YLR409C	WD40	1trj_A	YBR103W	WD40	1r5m_A 1nex_B
3.51655	68.1493		YGL087C	UQ_con	1jat_B 1qcq_A	YDR092W	UQ_con	1jbb_B 1jbb_A
3.51509	57.8271		YMR049C	WD40	1vyh_P	YLR409C	WD40	1trj_A
3.514	48.7708		YOR061W	Pkinase	2eue_A 2eue_B	YBR160W	Pkinase	2eue_B 2eue_A
3.51395	56.5141		YHL033C	Ribosomal_L7Ae	1s1i_G	YGL030W	Ribosomal_L7Ae	1t0k_B 1cn7_A
3.51334	55.0688		YGL099W	MMR_HSR1	1puj_A	YNR053C	MMR_HSR1	1puj_A
3.51239	49.7598		YBR028C	Pkinase	1fot_A 1zy4_B	YER123W	Pkinase	1how_A 1q8y_A
3.51156	51.6434		YLR432W	IMPDH	1jcn_B	YAR073W	IMPDH	1jcn_A
3.50903	45.8339		YDL243C	Aldo_ket_red	1lqa_B	YNL331C	Aldo_ket_red	1lqa_B
3.51	43.6944		YDL145C	WD40	1trj_A 1erj_C	YLR222C	WD40	1trj_A 1nex_D
3.50436	53.8078		YBR039W	ATP-synt	1qo1_G	YBL099W	ATP-synt_ab	1qo1_C 1qo1_B
3.50247	54.3309		YLR197W	Nop	2ozb_E	YDL014W	Fibrillarin	2ipx_A
3.50054	51.8039		YBR039W	ATP-synt	1qo1_G	YDL004W	ATP-synt_DE_N	1qo1_J
3.49776	61.5814		YHL015W	Ribosomal_S10	1s1h_J 1pns_J	YDL083C	Ribosomal_S9	1s1h_I 1pns_I
3.49745	56.0607		YOR027W	TPR_1	1elr_A	YPL240C	HSP90	1hk7_B 1hk7_A
3.4974	63.8577		YGL043W	TFIIS_C	1pqv_S 1y1v_S	YBR154C	RNA_pol_Rpb5_N	1r9t_E 1y1y_E
3.49371	47.91		YGL123W	Ribosomal_S5	1s1h_E 1pns_E	YJL190C	Ribosomal_S8	1s1h_H 1pns_H
3.49339	56.3801		YNL031C	Histone	1id3_E 1id3_A	YBL003C	Histone	1id3_G 1id3_C
3.49314	48.6476		YJL008C	Cpn60_TCP1	1q3s_D	YJL014W	Cpn60_TCP1	1a6e_B
3.49235	57.6763		YGL048C	AAA	2ce7_F	YKL145W	AAA	2ce7_C
3.4923	54.267		YPL240C	HSP90	1hk7_B 1hk7_A	YLR216C	TPR_1	1ihg_A
3.49057	54.2562		YDR502C	S-AdoMet_synt_M	1o92_B	YLR180W	S-AdoMet_synt_M	2obv_A
3.48997	56.1233		YKL180W	Ribosomal_L22	1s1i_N	YJL177W	Ribosomal_L22	1s1i_N
3.48561	63.3532		YDR463W	zf-C2H2	1x6h_A	YHR006W	zf-C2H2	2i13_A
3.48346	55.4702		YDR212W	Cpn60_TCP1	1q3r_C	YJL014W	Cpn60_TCP1	1a6e_B
3.48135	48.9248		YFL005W	Ras	1g17_B 1g16_B	YLR262C	Ras	1ek0_A 1g17_B
3.48037	57.9531		YKL010C	HECT	1c4z_C	YBR082C	UQ_con	1qcq_A 1jbb_A
3.47974	61.1327		YAR019C	Pkinase	1fot_A 2eue_A	YLL019C	Pkinase	1q8z_A 1q97_B
3.47949	55.9443		YDR212W	Cpn60_TCP1	1q3r_C	YDL143W	Cpn60_TCP1	1q3r_B
3.47638	54.2885		YML001W	Ras	1ky3_A 1ky2_A	YLR262C	Ras	1ek0_A 1g17_B
3.47515	55.3269		YLR409C	WD40	1trj_A	YDR324C	WD40	1erj_C 1erj_B
3.47451	55.5058		YGL048C	AAA	2ce7_F	YOR117W	AAA	2cea_E
3.47305	49.5255		YMR049C	WD40	1vyh_P	YOR272W	WD40	1nex_D 1nex_B
3.47131	67.8276		YAR003W	WD40	1erj_B 1erj_A	YKL018W	WD40	1nex_B 1nex_D
3.4706	52.2494		YDL019C	PH	2d9x_A	YPL026C	Pkinase	2eue_A 2eue_B
3.46988	54.2476		YLR409C	WD40	1trj_A	YCR057C	WD40	1trj_A 1erj_C
3.46947	66.0805		YKL088W	Flavoprotein	1qzu_C	YOR054C	Flavoprotein	1mvn_A
3.46818	55.5613		YDR224C	Histone	1id3_H 1id3_D	YBL002W	Histone	1id3_H 1id3_D
3.4665	52.417		YCL024W	Pkinase	2eue_B 2eue_A	YDR507C	Pkinase	2eue_B 2eue_A
3.46625	49.1671		YLR222C	WD40	1trj_A 1nex_D	YDR324C	WD40	1erj_C 1erj_B
3.46553	52.0177		YPL204W	Pkinase	1fot_A 2eue_A	YDR283C	Pkinase	1zyd_A 1zyd_B
3.46461	53.1037		YDL080C	TPP_enzyme_M	1qpb_A 1qpb_B	YLR134W	TPP_enzyme_M	1qpb_A 1qpb_B
3.46159	46.9135		YBR010W	Histone	1id3_E 1id3_A	YNL031C	Histone	1id3_E 1id3_A
3.4579	45.0448		YDR224C	Histone	1id3_H 1id3_D	YNL030W	Histone	1id3_B 1id3_F
3.45564	53.2061		YPR086W	TFIIB	1c9b_A	YER148W	TBP	1rm1_A 1ngm_A
3.45482	59.0392		YJL008C	Cpn60_TCP1	1q3s_D	YDL143W	Cpn60_TCP1	1q3r_B
3.45449	54.6951		YOL115W	NTP_transf_2	2ikf_A	YNL299W	NTP_transf_2	2ikf_A
3.45426	53.6365		YNL290W	AAA	1sxj_C 1sxj_B	YMR078C	AAA	1sxj_A 1sxj_B
3.45252	55.8802		YGL031C	Ribosomal_L24e	1s1i_S	YBL087C	Ribosomal_L14	1s1i_R
3.45119	57.9474		YGR214W	Ribosomal_S2	1s1h_B 1pns_B	YJL190C	Ribosomal_S8	1s1h_H 1pns_H
3.4489	51.0273		YHL015W	Ribosomal_S10	1s1h_J 1pns_J	YDL061C	Ribosomal_S14	1s1h_N
3.44779	53.1575		YHR135C	Pkinase	2eue_A 2eue_B	YDL019C	PH	2d9x_A
3.44624	54.5416		YMR290C	Helicase_C	1s2m_A 1fuu_A	YNL112W	DEAD	1fuu_B 1fuu_A
3.44434	57.532		YLR293C	Ras	1wa5_A 2bku_C	YLR335W	Ran_BP1	1xke_A
3.44332	54.6242		YPR102C	Ribosomal_L5	1s1i_J	YPL131W	Ribosomal_L18p	1s1i_E
3.44256	45.4491		YIL142W	Cpn60_TCP1	1a6d_A	YJL111W	Cpn60_TCP1	1a6d_A
3.44239	46.8013		YHR208W	Aminotran_4	2coi_B	YJR148W	Aminotran_4	2cog_B
3.43822	50.9628		YBR048W	Ribosomal_S17	1s1h_Q 1pns_Q	YPR132W	Ribosomal_S12	1s1h_L 1pns_L
3.43567	46.3311		YML056C	IMPDH	1jcn_B	YAR073W	IMPDH	1jcn_A
3.43497	54.028		YLR262C	Ras	1ek0_A 1g17_B	YLR249W	ABC_tran	2iwh_A
3.4285	58.409		YLR293C	Ras	1wa5_A 2bku_C	YGL097W	RCC1	1a12_C
3.42763	61.0997		YPL153C	FHA	1qu5_A 1dmz_A	YDL019C	PH	2d9x_A
3.42687	52.8702		YHR082C	Pkinase	2eue_A 2eue_B	YCR091W	Pkinase	1fot_A 2eue_B
3.4255	61.7771		YJR123W	Ribosomal_S7	1s1h_G 1pns_G	YDL083C	Ribosomal_S9	1s1h_I 1pns_I
3.42469	59.0767		YOR341W	RNA_pol_Rpb1_5	1y1w_A 2b63_A	YBR154C	RNA_pol_Rpb5_N	1r9t_E 1y1y_E
3.42404	55.4786		YBR189W	Ribosomal_S4	1s1h_D 1pns_D	YPL081W	Ribosomal_S4	1s1h_D 1pns_D
3.42162	54.5838		YER082C	WD40	2g99_A	YLR129W	WD40	1erj_C 1erj_B
3.42002	44.3111		YOR272W	WD40	1nex_D 1nex_B	YLR409C	WD40	1trj_A
3.41886	53.1295		YBL087C	Ribosomal_L14	1s1i_R	YGR148C	Ribosomal_L24e	1s1i_S
3.41818	47.8436		YLR268W	Synaptobrevin	1gl2_A	YKL196C	Synaptobrevin	2nps_A
3.41746	58.7872		YCR057C	WD40	1trj_A 1erj_C	YLR129W	WD40	1erj_C 1erj_B
3.41709	67.442		YDR224C	Histone	1id3_H 1id3_D	YDR225W	Histone	1id3_G 1id3_C
3.41533	57.1655		YJL166W	UcrQ	2ibz_G	YOR065W	Cytochrom_C1	1kyo_D
3.41481	53.1044		YER165W	RRM_1	1cvj_F	YDR432W	RRM_1	1y0f_B
3.41401	55.2122		YBR109C	efhand	1lkj_A 1f55_A	YLR433C	Metallophos	1aui_A
3.41152	46.621		YLR038C	COX6B	1v54_H	YGL191W	COX6A	1ocr_T
3.40694	57.4641		YMR092C	WD40	1pgu_A 1pgu_B	YLR429W	WD40	1erj_B 1erj_A
3.40626	63.6629		YJL166W	UcrQ	2ibz_G	YPR191W	Peptidase_M16	1hr7_D 1hr8_B
3.40556	49.9965		YKL104C	SIS	2j6h_A	YHL011C	Pribosyltran	2h06_B
3.40482	48.8022		YJL020C	SH3_1	1tg0_A 1wdx_C	YKL129C	SH3_1	1ruw_A 1va7_B
3.40267	55.5566		YIL078W	tRNA-synt_2b	1qf6_A	YDR023W	tRNA-synt_2b	1ser_A
3.39971	44.1943		YPL131W	Ribosomal_L18p	1s1i_E	YPL079W	Ribosomal_L21e	1s1i_Q
3.39617	55.4044		YJL033W	DEAD	1s2m_A 1fuu_B	YGL171W	DEAD	1fuu_A 1fuu_B
3.39598	53.7828		YHL015W	Ribosomal_S10	1s1h_J 1pns_J	YLR388W	Ribosomal_S14	1s1h_N
3.39432	54.8087		YOR341W	RNA_pol_Rpb1_5	1y1w_A 2b63_A	YKL144C	RNA_pol_Rpb7_N	1y1v_G 1pqv_G
3.38895	44.6469		YIL142W	Cpn60_TCP1	1a6d_A	YDR212W	Cpn60_TCP1	1q3r_C
3.3876	46.0511		YNL099C	Y_phosphatase2	1xri_B	YNL056W	Y_phosphatase2	1xri_A
3.38753	55.0415		YDR394W	AAA	1iy0_A	YOR217W	AAA	1sxj_A 1sxj_B
3.38378	60.7985		YOR224C	RNA_pol_Rpb8	1sfo_H 1twc_H	YNL113W	RNA_pol_L	1nt9_K 1twg_K
3.38229	56.6198		YJL166W	UcrQ	2ibz_G	YDR529C	UCR_14kD	2ibz_F
3.38177	47.2524		YLR222C	WD40	1trj_A 1nex_D	YER082C	WD40	2g99_A
3.38092	54.8117		YPR120C	Cyclin_C	2b9r_A	YJL187C	Pkinase	1zy4_B 1zy5_B
3.38086	45.5622		YGR158C	RNase_PH	2br2_H	YGR095C	RNase_PH_C	2nn6_D
3.37959	63.9364		YDL007W	AAA	2ce7_B	YDR394W	AAA	1iy0_A
3.3776	49.2601		YER082C	WD40	2g99_A	YCR057C	WD40	1trj_A 1erj_C
3.37566	50.5844		YNR016C	Biotin_carb_C	1w96_B 1w93_A	YJR109C	CPSase_L_D2	1w93_A 1w96_C
3.37454	54.0871		YOR061W	Pkinase	2eue_A 2eue_B	YGL019W	CK_II_beta	1jwh_C
3.37453	65.9608		YMR109W	SH3_1	1ruw_A 1va7_C	YJL020C	SH3_1	1tg0_A 1wdx_C
3.37326	46.8089		YLR409C	WD40	1trj_A	YER082C	WD40	2g99_A
3.37191	60.0842		YOL018C	Syntaxin	1dn1_B	YDR189W	Sec1	1mqs_A
3.37169	58.0275		YNL178W	Ribosomal_S3_C	1s1h_C 1pns_C	YGL123W	Ribosomal_S5	1s1h_E 1pns_E
3.36847	53.6098		YDL007W	AAA	2ce7_B	YKL145W	AAA	2ce7_C
3.36679	45.0106		YNL175C	RRM_1	1rkj_A	YPL043W	RRM_1	1x5s_A
3.36667	58.2146		YJL026W	Ribonuc_red_sm	1smq_C 1smq_D	YGR180C	Ribonuc_red_sm	1sms_B 1jk0_B
3.363	51.3917		YAR019C	Pkinase	1fot_A 2eue_A	YGR052W	Pkinase	1fot_A 2eue_A
3.36109	54.0019		YMR049C	WD40	1vyh_P	YMR093W	WD40	1erj_B 1erj_A
3.36072	59.7113		YDR394W	AAA	1iy0_A	YNL290W	AAA	1sxj_C 1sxj_B
3.36021	43.9671		YKL181W	Pribosyltran	2h06_A	YER099C	Pribosyltran	2hcr_B
3.35847	54.9526		YMR049C	WD40	1vyh_P	YPR178W	WD40	1erj_B 1erj_A
3.35633	48.8303		YBR264C	Ras	1ek0_A 1g17_B	YML001W	Ras	1ky3_A 1ky2_A
3.35415	41.6271		YMR049C	WD40	1vyh_P	YKL021C	WD40	1nex_D 1nex_B
3.35379	51.5345		YJL111W	Cpn60_TCP1	1a6d_A	YDR212W	Cpn60_TCP1	1q3r_C
3.35272	50.2009		YLR367W	Ribosomal_S8	1s1h_H 1pns_H	YGR118W	Ribosomal_S12	1s1h_L 1pns_L
3.3508	54.1333		YPR165W	Ras	1ek0_A 1g17_A	YOR127W	RhoGAP	2osa_A
3.34944	67.5912		YPR187W	RNA_pol_Rpb6	1twg_F 1y1w_F	YPR010C	RNA_pol_Rpb2_2	1r9t_B 1wcm_B
3.348	64.6978		YGR214W	Ribosomal_S2	1s1h_B 1pns_B	YLR367W	Ribosomal_S8	1s1h_H 1pns_H
3.34652	54.3763		YMR092C	WD40	1pgu_A 1pgu_B	YBR234C	WD40	1k8k_C
3.34646	58.7978		YML124C	Tubulin_C	1z2b_C	YFL037W	Tubulin_C	1jff_B
3.34372	50.1466		YMR093W	WD40	1erj_B 1erj_A	YLR222C	WD40	1trj_A 1nex_D
3.34266	53.6742		YDR490C	Pkinase	1fot_A 2eue_A	YMR104C	Pkinase	1fot_A 2eue_A
3.34066	56.1914		YDR324C	WD40	1erj_C 1erj_B	YLR129W	WD40	1erj_C 1erj_B
3.33951	58.0318		YOL113W	PBD	1f3m_B	YLR182W	Ank	1sw6_A 1sw6_B
3.33883	51.8172		YOR027W	TPR_1	1elr_A	YLR216C	TPR_1	1ihg_A
3.33692	53.1673		YDL192W	Arf	1mr3_F 1re0_A	YDL137W	Arf	1mr3_F 1re0_A
3.33657	46.9868		YPR010C	RNA_pol_Rpb2_2	1r9t_B 1wcm_B	YOL005C	RNA_pol_L	1i3q_K 1nt9_K
3.3336	58.7107		YJL166W	UcrQ	2ibz_G	YBL045C	Peptidase_M16	1hr8_D 1hr7_B
3.33171	42.7037		YDR353W	Pyr_redox	1vdc_	YHR106W	Pyr_redox	1vdc_
3.33127	48.0357		YLR185W	Ribosomal_L37e	1s1i_Y	YBR031W	Ribosomal_L4	1s1i_D
3.33053	42.1087		YJL081C	Actin	1y64_A	YNL059C	Actin	1y64_A
3.32456	52.0745		YGL100W	WD40	1erj_A 1erj_B	YDL145C	WD40	1trj_A 1erj_C
3.32319	45.2274		YBL016W	Pkinase	2eue_A 2eue_B	YLR113W	Pkinase	2eue_B 2eue_A
3.32297	59.7497		YOL094C	AAA	1sxj_B 1sxj_C	YMR078C	AAA	1sxj_A 1sxj_B
3.31029	52.1487		YPL153C	FHA	1qu5_A 1dmz_A	YLR182W	Ank	1sw6_A 1sw6_B
3.30942	56.4632		YBL076C	Anticodon_1	1jzq_A	YPL160W	Anticodon_1	1wz2_B
3.30868	44.1837		YLR293C	Ras	1wa5_A 2bku_C	YER110C	IBN_N	2bpt_A 2bku_D
3.30736	61.713		YNR047W	Pkinase	1fot_A 1zy4_A	YPL031C	Pkinase	2eue_A 2eue_B
3.30294	52.2592		YGL100W	WD40	1erj_A 1erj_B	YMR146C	WD40	1trj_A 1erj_C
3.30072	47.8547		YGR158C	RNase_PH	2br2_H	YGR195W	RNase_PH_C	2nn6_B
3.2983	44.1238		YKL144C	RNA_pol_Rpb7_N	1y1v_G 1pqv_G	YPR010C	RNA_pol_Rpb2_2	1r9t_B 1wcm_B
3.29726	49.6119		YFL005W	Ras	1g17_B 1g16_B	YOR089C	Ras	1ek0_A 1g16_D
3.29666	53.0388		YLR429W	WD40	1erj_B 1erj_A	YBR234C	WD40	1k8k_C
3.29651	52.7856		YLR185W	Ribosomal_L37e	1s1i_Y	YJL189W	Ribosomal_L39	1s72_2
3.29388	60.8688		YKR014C	Ras	1ek0_A 1ky2_A	YNL093W	Ras	1ek0_A 1g17_A
3.29338	59.8557		YKR024C	DEAD	1s2m_A 1fuu_A	YMR290C	Helicase_C	1s2m_A 1fuu_A
3.2897	61.207		YER082C	WD40	2g99_A	YDR324C	WD40	1erj_C 1erj_B
3.28954	47.0858		YKL168C	Pkinase	2eue_B 2eue_A	YPR120C	Cyclin_C	2b9r_A
3.28636	48.4136		YLR409C	WD40	1trj_A	YPR178W	WD40	1erj_B 1erj_A
3.28635	41.857		YDR390C	UBACT	1y8q_B	YPR180W	ThiF	1y8q_A
3.28211	53.1813		YKL144C	RNA_pol_Rpb7_N	1y1v_G 1pqv_G	YOR207C	RNA_pol_Rpb2_2	1y1y_B 1twc_B
3.28154		64.9918	YHR015W	RRM_1	1cvj_F	YPL190C	RRM_1	1wf2_A
3.28024	48.9676		YER110C	IBN_N	2bpt_A 2bku_D	YNL189W	Arm	1wa5_B 2c1t_A
3.27822	54.0644		YGL171W	DEAD	1fuu_A 1fuu_B	YMR290C	Helicase_C	1s2m_A 1fuu_A
3.27227	53.2297		YDR394W	AAA	1iy0_A	YOL094C	AAA	1sxj_B 1sxj_C
3.26917	53.2102		YPL147W	ABC_tran	1jj7_A	YKL188C	ABC_tran	1oxu_C
3.26605	57.5374		YKL101W	Pkinase	2eue_A 2eue_B	YGL019W	CK_II_beta	1jwh_C
3.26532	50.5892		YJL128C	Pkinase	1fot_A 1zy5_A	YCR073C	Pkinase	1zy4_A 1zy4_B
3.26389	51.1742		YDL159W	Pkinase	2eue_B 2eue_A	YGR040W	Pkinase	2eue_B 2eue_A
3.2578	50.3287		YOR217W	AAA	1sxj_A 1sxj_B	YMR078C	AAA	1sxj_A 1sxj_B
3.2481	52.4829		YHR135C	Pkinase	2eue_A 2eue_B	YPL204W	Pkinase	1fot_A 2eue_A
3.24797	54.1421		YMR049C	WD40	1vyh_P	YCR072C	WD40	1nex_B 1nex_D
3.24352	40.9989		YIL142W	Cpn60_TCP1	1a6d_A	YJL008C	Cpn60_TCP1	1q3s_D
3.24332	52.5808		YDL056W	Ank	1sw6_A 1sw6_B	YLR182W	Ank	1sw6_A 1sw6_B
3.24253	44.7591		YMR276W	ubiquitin	2bwe_S	YEL037C	UBA	1x3w_B 1x3z_B
3.24061	62.9631		YHR205W	Pkinase	1fot_A 2eue_A	YGL179C	Pkinase	2eue_A 2eue_B
3.23753	55.3654		YGR085C	Ribosomal_L5	1s1i_J	YPR102C	Ribosomal_L5	1s1i_J
3.23473	49.4891		YLR262C	Ras	1ek0_A 1g17_B	YFL038C	Ras	1ukv_Y 1yzn_A
3.22771	54.2087		YGR092W	Pkinase	1fot_A 2eue_B	YBR160W	Pkinase	2eue_B 2eue_A
3.22707	49.6857		YPR088C	SRP_SPB	2j37_W	YML105C	SRP19	1l9a_A
3.22665	55.1532		YLL008W	DEAD	1s2m_A 1fuu_B	YLR276C	Helicase_C	1s2m_A 1fuu_B
3.22165	51.439		YMR093W	WD40	1erj_B 1erj_A	YLR129W	WD40	1erj_C 1erj_B
3.22035	50.3152		YLR432W	IMPDH	1jcn_B	YML056C	IMPDH	1jcn_B
3.2124	53.5187		YDL135C	Rho_GDI	1doa_B	YLR229C	Ras	1ek0_A 1g17_B
3.21149	54.3155		YHR216W	IMPDH	1jcn_A	YLR432W	IMPDH	1jcn_B
3.20914	55.969		YPR187W	RNA_pol_Rpb6	1twg_F 1y1w_F	YOR341W	RNA_pol_Rpb1_5	1y1w_A 2b63_A
3.20572	50.0122		YLR212C	Tubulin	1z5w_A	YML124C	Tubulin_C	1z2b_C
3.20396	45.4088		YFL005W	Ras	1g17_B 1g16_B	YBR264C	Ras	1ek0_A 1g17_B
3.20278	52.9986		YJL008C	Cpn60_TCP1	1q3s_D	YDR212W	Cpn60_TCP1	1q3r_C
3.20244	45.8083		YPL082C	Helicase_C	1z6a_A	YIL126W	Helicase_C	1z3i_X
3.20212	62.2369		YNL178W	Ribosomal_S3_C	1s1h_C 1pns_C	YPL081W	Ribosomal_S4	1s1h_D 1pns_D
3.19868	47.2503		YPR119W	Cyclin_C	2b9r_A	YLR096W	Pkinase	2eue_B 2eue_A
3.19523	53.8022		YOR063W	Ribosomal_L3	1s1i_C	YNL069C	Ribosomal_L13	1s1i_M
3.19214	60.1667		YPL043W	RRM_1	1x5s_A	YOR361C	RRM_1	2nlw_A
3.18988	51.0756		YML026C	Ribosomal_S13	1s1h_M 1pns_M	YOL040C	Ribosomal_S19	1s1h_S 1pns_S
3.18873	55.0443		YLL008W	DEAD	1s2m_A 1fuu_B	YHR065C	DEAD	1fuu_A 1fuu_B
3.18831	53.5747		YJL089W	Zn_clus	1aw6_	YMR280C	Zn_clus	1aw6_
3.18728	56.5799		YLR409C	WD40	1trj_A	YMR093W	WD40	1erj_B 1erj_A
3.18676	48.4078		YCL011C	RRM_1	2dgv_A	YDR381W	RRM_1	2f3j_A
3.18471	42.9575		YMR308C	HEAT	2bpt_A 2bku_B	YER110C	IBN_N	2bpt_A 2bku_D
3.18203	59.4129		YGL048C	AAA	2ce7_F	YDR394W	AAA	1iy0_A
3.18158	52.194		YDL111C	RNase_PH_C	2nn6_E	YGR158C	RNase_PH	2br2_H
3.18082	50.4759		YMR093W	WD40	1erj_B 1erj_A	YCR057C	WD40	1trj_A 1erj_C
3.17921	39.7926		YOR127W	RhoGAP	2osa_A	YLR229C	Ras	1ek0_A 1g17_B
3.17907	53.6051		YDR394W	AAA	1iy0_A	YBR080C	AAA	1yqi_C
3.17836	53.4242		YER165W	RRM_1	1cvj_F	YPL043W	RRM_1	1x5s_A
3.17789	49.1461		YGR220C	Ribosomal_L3	2ftc_C	YOR150W	Ribosomal_L13	1s1i_M
3.17464	54.6773		YDR432W	RRM_1	1y0f_B	YNL016W	RRM_1	1cvj_F
3.17241	51.8776		YBR142W	DEAD	1s2m_A 1fuu_A	YLL008W	DEAD	1s2m_A 1fuu_B
3.16984	51.8616		YGR158C	RNase_PH	2br2_H	YDR280W	RNase_PH_C	2nn6_A
3.16884	48.3005		YGR204W	THF_DHG_CYH	1ee9_A 1edz_A	YBR084W	THF_DHG_CYH	1edz_A 1ee9_A
3.16808	62.4552		YPR187W	RNA_pol_Rpb6	1twg_F 1y1w_F	YOR207C	RNA_pol_Rpb2_2	1y1y_B 1twc_B
3.16764	58.1134		YPL204W	Pkinase	1fot_A 2eue_A	YBR097W	Pkinase	2eue_A 2eue_B
3.16752	52.6736		YDR490C	Pkinase	1fot_A 2eue_A	YHR205W	Pkinase	1fot_A 2eue_A
3.16641	44.763		YFL029C	Pkinase	1zyc_B 1zyc_A	YKL139W	Pkinase	2eue_B 2eue_A
3.16489	56.0369		YDR139C	ubiquitin	1otr_B 1q0w_B	YJR099W	Peptidase_C12	1cmx_A
3.16469	57.0824		YHR179W	Oxidored_FMN	1k02_A 1k03_A	YDR353W	Pyr_redox	1vdc_
3.16343	49.7552		YER136W	GDI	1ukv_G	YML001W	Ras	1ky3_A 1ky2_A
3.16053	52.3018		YFL003C	MutS_II	1oh6_A	YDL154W	MutS_V	1ewr_B
3.15761	57.7762		YDR510W	ubiquitin	1l2n_A 1euv_B	YPL020C	Peptidase_C48	1euv_A
3.15604	55.446		YDR500C	Ribosomal_L37e	1s1i_Y	YJL189W	Ribosomal_L39	1s72_2
3.15274	56.7748		YHR169W	Helicase_C	1fuu_B 1fuu_A	YGL171W	DEAD	1fuu_A 1fuu_B
3.15268	47.917		YOR117W	AAA	2cea_E	YKL145W	AAA	2ce7_C
3.15136	53.3374		YKL181W	Pribosyltran	2h06_A	YHL011C	Pribosyltran	2h06_B
3.14593	52.9211		YBL002W	Histone	1id3_H 1id3_D	YNL030W	Histone	1id3_B 1id3_F
3.14448	54.2263		YGL092W	Nucleoporin2	2aiv_A	YKL068W	Nucleoporin2	2aiv_A
3.14041	48.4049		YER031C	Ras	1ukv_Y 1yzn_A	YFL038C	Ras	1ukv_Y 1yzn_A
3.13982	56.0617		YJR123W	Ribosomal_S7	1s1h_G 1pns_G	YCR031C	Ribosomal_S11	1s1h_K 1pns_K
3.13732	53.6241		YML001W	Ras	1ky3_A 1ky2_A	YOR089C	Ras	1ek0_A 1g16_D
3.13699	51.0762		YBR160W	Pkinase	2eue_B 2eue_A	YFL029C	Pkinase	1zyc_B 1zyc_A
3.1356	57.8954		YER082C	WD40	2g99_A	YNL317W	WD40	1erj_B 1erj_A
3.13558	56.0334		YJL189W	Ribosomal_L39	1s72_2	YOL127W	Ribosomal_L23	1s1i_T
3.13449	50.3804		YGL238W	IBN_N	1wa5_C 1z3h_A	YER110C	IBN_N	2bpt_A 2bku_D
3.12766	44.5374		YDL014W	Fibrillarin	2ipx_A	YOR310C	Nop	2ozb_B
3.12745	60.8636		YOR127W	RhoGAP	2osa_A	YGR152C	Ras	1ukv_Y 1yzn_A
3.12667	51.5922		YFL002C	Helicase_C	1s2m_A 1fuu_B	YDL031W	Helicase_C	1s2m_A 1fuu_B
3.11747	55.5365		YDR012W	Ribosomal_L4	1s1i_D	YLR185W	Ribosomal_L37e	1s1i_Y
3.1163	62.0926		YHL033C	Ribosomal_L7Ae	1s1i_G	YLL045C	Ribosomal_L7Ae	1s1i_G
3.11628	59.2948		YJL095W	Pkinase	1fot_A 1zy5_B	YPL140C	Pkinase	1fot_A 2eue_A
3.11618	54.1654		YNR016C	Biotin_carb_C	1w96_B 1w93_A	YMR207C	Biotin_carb_C	1w93_A 1w96_A
3.10923	52.2003		YMR116C	WD40	1trj_A 1nex_B	YMR093W	WD40	1erj_B 1erj_A
3.10761	57.4367		YDL108W	Pkinase	2eue_B 2eue_A	YFL029C	Pkinase	1zyc_B 1zyc_A
3.10292	45.9864		YMR093W	WD40	1erj_B 1erj_A	YDR324C	WD40	1erj_C 1erj_B
3.10211	42.4823		YPR054W	Pkinase	2eue_A 2eue_B	YHR102W	Pkinase	1zy4_B 1zy5_A
3.0987	55.4115		YDR097C	MutS_II	1oh6_B	YCR092C	MutS_II	1fw6_B
3.09348	52.5868		YNL154C	Pkinase	1fot_A 2eue_A	YKL166C	Pkinase	1fot_A 2eue_B
3.09244	50.1225		YHR102W	Pkinase	1zy4_B 1zy5_A	YNL161W	Pkinase	1fot_A 2eue_A
3.08888	45.9037		YDL014W	Fibrillarin	2ipx_A	YGR091W	Nop	2ozb_B
3.08885	54.115		YKR094C	ubiquitin	1q0w_B 1otr_B	YIL148W	ubiquitin	1otr_B 1q0w_B
3.08325	46.5665		YMR290C	Helicase_C	1s2m_A 1fuu_A	YFL002C	Helicase_C	1s2m_A 1fuu_B
3.07937	48.7925		YMR290C	Helicase_C	1s2m_A 1fuu_A	YLL008W	DEAD	1s2m_A 1fuu_B
3.06757	54.3912		YNL154C	Pkinase	1fot_A 2eue_A	YDR264C	Ank	1ixv_A 1wg0_A
3.06585	51.3433		YMR143W	Ribosomal_S9	1s1h_I 1pns_I	YHL015W	Ribosomal_S10	1s1h_J 1pns_J
3.06497	46.4582		YML074C	FKBP_C	1yat_	YLR449W	FKBP_C	1yat_
3.05302	51.3885		YBL002W	Histone	1id3_H 1id3_D	YDR225W	Histone	1id3_G 1id3_C
3.04939	52.0264		YML074C	FKBP_C	1yat_	YDL047W	Metallophos	2npp_F
3.04792	58.1738		YLR433C	Metallophos	1aui_A	YKL190W	efhand	1fpw_A 1lkj_A
3.04745	54.8945		YOR026W	WD40	1yfq_A 1u4c_B	YGL116W	WD40	1erj_A 1erj_C
3.0472	63.6451		YJL008C	Cpn60_TCP1	1q3s_D	YJR064W	Cpn60_TCP1	1a6d_A
3.04092	38.2762		YBR175W	WD40	1erj_C 1erj_B	YKL018W	WD40	1nex_B 1nex_D
3.03826	53.0852		YBR142W	DEAD	1s2m_A 1fuu_A	YFL002C	Helicase_C	1s2m_A 1fuu_B
3.0378	47.516		YOR210W	RNA_pol_N	1r5u_J 1twg_J	YNL113W	RNA_pol_L	1nt9_K 1twg_K
3.03426	54.9824		YGR108W	Cyclin_C	2b9r_A	YMR199W	Cyclin_N	1ol2_B
3.02924	51.6952		YMR116C	WD40	1trj_A 1nex_B	YGL213C	WD40	1sq9_A 1s4u_X
3.02869	54.2843		YDR432W	RRM_1	1y0f_B	YGR159C	RRM_1	1cvj_F
3.02844	57.445		YHL002W	SH3_1	1ssh_A 1oot_A	YER118C	SH3_1	1nm7_A 1jqq_B
3.02651	51.9777		YCR095C	Y_phosphatase2	1xri_A	YNL099C	Y_phosphatase2	1xri_B
3.02446	52.3169		YBR264C	Ras	1ek0_A 1g17_B	YOR089C	Ras	1ek0_A 1g16_D
3.02333	51.6579		YNL178W	Ribosomal_S3_C	1s1h_C 1pns_C	YBR189W	Ribosomal_S4	1s1h_D 1pns_D
3.01702	52.846		YGR162W	MIF4G	1hu3_A	YGL049C	MIF4G	1hu3_A
3.01545	52.0897		YOR224C	RNA_pol_Rpb8	1sfo_H 1twc_H	YOL005C	RNA_pol_L	1i3q_K 1nt9_K
3.01398	50.889		YMR304W	UCH	1vjv_A	YDR069C	UCH	1vjv_A
3.0131	51.0134		YDR500C	Ribosomal_L37e	1s1i_Y	YBR031W	Ribosomal_L4	1s1i_D
3.01182	47.0758		YBR245C	Helicase_C	1z6a_A	YER164W	Helicase_C	1z3i_X
3.00977	58.5615		YBR142W	DEAD	1s2m_A 1fuu_A	YMR290C	Helicase_C	1s2m_A 1fuu_A
3.00833	54.6346		YDR404C	RNA_pol_Rpb7_N	1y1w_G 1y1y_G	YJL140W	RNA_pol_Rpb4	1y1w_D 1nt9_D
3.00707		66.7295	YIR001C	RRM_1	1p1t_A	YPL190C	RRM_1	1wf2_A
3.00258	43.809		YHR030C	Pkinase	1q8z_A 1q97_A	YHR102W	Pkinase	1zy4_B 1zy5_A
2.99856	49.1665		YLR222C	WD40	1trj_A 1nex_D	YFR021W	WD40	1erj_A 1erj_C
2.99635	50.6441		YLL026W	AAA	1qvr_A	YOR217W	AAA	1sxj_A 1sxj_B
2.99559	52.5155		YLR048W	Ribosomal_S2	1s1h_B 1pns_B	YJL190C	Ribosomal_S8	1s1h_H 1pns_H
2.99554	55.295		YMR186W	HSP90	1hk7_B 1hk7_A	YJR032W	TPR_1	1ihg_A
2.99423	35.7976		YER123W	Pkinase	1how_A 1q8y_A	YPL204W	Pkinase	1fot_A 2eue_A
2.98791	40.1566		YKR014C	Ras	1ek0_A 1ky2_A	YGL210W	Ras	1ukv_Y 1yzn_A
2.98708	46.928		YER136W	GDI	1ukv_G	YFL005W	Ras	1g17_B 1g16_B
2.98643	53.0768		YDR432W	RRM_1	1y0f_B	YOL123W	RRM_1	2cjk_A
2.9852	52.7414		YFL005W	Ras	1g17_B 1g16_B	YFL038C	Ras	1ukv_Y 1yzn_A
2.9833	53.6928		YBR237W	Helicase_C	1s2m_A 1fuu_A	YBR142W	DEAD	1s2m_A 1fuu_A
2.98302	50.5611		YMR290C	Helicase_C	1s2m_A 1fuu_A	YLR276C	Helicase_C	1s2m_A 1fuu_B
2.97023	51.6204		YKL211C	GATase	1i1q_B	YER090W	Chorismate_bind	1qdl_A
2.9614	51.8309		YFL002C	Helicase_C	1s2m_A 1fuu_B	YLR276C	Helicase_C	1s2m_A 1fuu_B
2.95406	39.9638		YHR023W	Myosin_head	1i84_V	YKL129C	SH3_1	1ruw_A 1va7_B
2.95258	52.8562		YJL141C	Pkinase	1q97_A 1q99_A	YJR059W	Pkinase	1fot_A 1zyc_D
2.95086	49.2541		YMR197C	V-SNARE	2nps_C	YOR036W	SNARE	1dn1_B
2.94982	51.757		YAR019C	Pkinase	1fot_A 2eue_A	YPL026C	Pkinase	2eue_A 2eue_B
2.9466	48.4374		YGL147C	Ribosomal_L6	1s1i_H	YNL067W	Ribosomal_L6	1s1i_H
2.94164	58.0926		YJL190C	Ribosomal_S8	1s1h_H 1pns_H	YLR367W	Ribosomal_S8	1s1h_H 1pns_H
2.93947	49.6966		YBR142W	DEAD	1s2m_A 1fuu_A	YKL078W	Helicase_C	1hv8_B
2.93816	53.1275		YHL019C	Adap_comp_sub	1w63_N	YKL135C	Adaptin_N	1w63_J
2.93546	47.6836		YBL002W	Histone	1id3_H 1id3_D	YBL003C	Histone	1id3_G 1id3_C
2.93406	48.3613		YLR229C	Ras	1ek0_A 1g17_B	YGR152C	Ras	1ukv_Y 1yzn_A
2.93388	50.518		YAL040C	Cyclin_N	1w98_B	YGR108W	Cyclin_C	2b9r_A
2.93366	52.9716		YOR063W	Ribosomal_L3	1s1i_C	YIL133C	Ribosomal_L13	1s1i_M
2.92247	41.4489		YEL024W	UCR_TM	2ibz_E	YOR065W	Cytochrom_C1	1kyo_D
2.9201	41.9414		YLR417W	Vps36	1w7p_D 1u5t_B	YJR102C	ESCRT-II	1xb4_C 1u5t_D
2.91932	52.6396		YOR210W	RNA_pol_N	1r5u_J 1twg_J	YOL005C	RNA_pol_L	1i3q_K 1nt9_K
2.9189	54.7814		YAR019C	Pkinase	1fot_A 2eue_A	YDL028C	Pkinase	2eue_A 2eue_B
2.91669	53.8587		YMR109W	SH3_1	1ruw_A 1va7_C	YHR023W	Myosin_head	1i84_V
2.91577	41.4103		YPR187W	RNA_pol_Rpb6	1twg_F 1y1w_F	YKL144C	RNA_pol_Rpb7_N	1y1v_G 1pqv_G
2.91382	39.7345		YPL204W	Pkinase	1fot_A 2eue_A	YLR182W	Ank	1sw6_A 1sw6_B
2.91224	62.1484		YPR110C	RNA_pol_A_bac	1twh_C 2b63_C	YNL113W	RNA_pol_L	1nt9_K 1twg_K
2.91082	54.1604		YBR010W	Histone	1id3_E 1id3_A	YBL002W	Histone	1id3_H 1id3_D
2.90962	52.9405		YDR432W	RRM_1	1y0f_B	YDR381W	RRM_1	2f3j_A
2.90926	55.1362		YGL106W	efhand	1m46_A 1n2d_A	YAL029C	IQ	2dfs_M
2.90805	47.7563		YER136W	GDI	1ukv_G	YOR089C	Ras	1ek0_A 1g16_D
2.89883	50.1704		YML025C	Ribosomal_L4	2hgq_F	YNL284C	Ribosomal_L15	2awb_L
2.89611	51.1497		YBL105C	Pkinase	1fot_A 2eue_A	YOL100W	Pkinase	1fot_A 2eue_B
2.89379	41.7895		YML022W	Pribosyltran	1g2q_B 1g2q_A	YDR441C	Pribosyltran	1g2q_B 1g2q_A
2.88494	38.9626		YOR272W	WD40	1nex_D 1nex_B	YCR072C	WD40	1nex_B 1nex_D
2.88437	52.5282		YPR120C	Cyclin_C	2b9r_A	YBR160W	Pkinase	2eue_B 2eue_A
2.88333	47.6068		YER099C	Pribosyltran	2hcr_B	YOL061W	Pribosyltran	2hcr_B
2.88264	41.7252		YBL045C	Peptidase_M16	1hr8_D 1hr7_B	YEL024W	UCR_TM	2ibz_E
2.88152	51.7803		YJL141C	Pkinase	1q97_A 1q99_A	YPL203W	Pkinase	1fot_A 2eue_A
2.88067	51.2308		YMR146C	WD40	1trj_A 1erj_C	YMR116C	WD40	1trj_A 1nex_B
2.88029	56.158		YML056C	IMPDH	1jcn_B	YGR155W	CBS	2cu0_A
2.87836	43.0856		YBR288C	Adap_comp_sub	1w63_N	YJR005W	Adaptin_N	1w63_F
2.87584	58.3442		YLR216C	TPR_1	1ihg_A	YNR032W	Metallophos	2nym_C
2.87364	51.9186		YOR341W	RNA_pol_Rpb1_5	1y1w_A 2b63_A	YNL113W	RNA_pol_L	1nt9_K 1twg_K
2.87285	59.9369		YGR095C	RNase_PH_C	2nn6_D	YGR195W	RNase_PH_C	2nn6_B
2.86873	50.4663		YJL111W	Cpn60_TCP1	1a6d_A	YJR064W	Cpn60_TCP1	1a6d_A
2.8663	53.2116		YGR083C	IF-2B	1vb5_A	YKR026C	IF-2B	1w2w_J 1w2w_F
2.86412	53.8495		YMR143W	Ribosomal_S9	1s1h_I 1pns_I	YJR123W	Ribosomal_S7	1s1h_G 1pns_G
2.86372	47.9338		YOR217W	AAA	1sxj_A 1sxj_B	YOL094C	AAA	1sxj_B 1sxj_C
2.86033		58.9125	YBR182C	SRF-TF	1mnm_B 1mnm_A	YPL089C	SRF-TF	1mnm_B 1mnm_A
2.86007	62.3212		YGL112C	TAF	1taf_B	YMR236W	TFIID-31kDa	1taf_A
2.85643	48.2986		YBR264C	Ras	1ek0_A 1g17_B	YLR262C	Ras	1ek0_A 1g17_B
2.85611	58.584		YOR272W	WD40	1nex_D 1nex_B	YPR178W	WD40	1erj_B 1erj_A
2.85117	50.3559		YJR058C	Clat_adaptor_s	1gw5_S	YOL062C	Adap_comp_sub	2bp5_M
2.85076	50.4628		YDR429C	RRM_1	2cq0_A	YOR361C	RRM_1	2nlw_A
2.84739	56.7998		YBR237W	Helicase_C	1s2m_A 1fuu_A	YKL078W	Helicase_C	1hv8_B
2.84207	53.5297		YJL031C	PPTA	1ltx_A	YPR176C	Prenyltrans	1dce_D
2.84117	51.8081		YPL240C	HSP90	1hk7_B 1hk7_A	YBR155W	TPR_1	2dba_A
2.8409	62.1856		YMR296C	Aminotran_1_2	1fc4_B	YDR062W	Aminotran_1_2	1fc4_A
2.83762	63.3209		YKR024C	DEAD	1s2m_A 1fuu_A	YLL008W	DEAD	1s2m_A 1fuu_B
2.83693	58.8443		YBR221C	Transketolase_C	1ni4_D	YER178W	E1_dh	1ni4_C
2.83586	51.1109		YJR059W	Pkinase	1fot_A 1zyc_D	YIL112W	Ank	1ixv_A 1wg0_A
2.835	51.1054		YOL016C	Pkinase	2eue_B 2eue_A	YBL016W	Pkinase	2eue_A 2eue_B
2.82155	40.3404		YDR155C	Pro_isomerase	1ist_B 1ist_A	YML078W	Pro_isomerase	1vdn_A 1ist_B
2.82101	43.1721		YOR272W	WD40	1nex_D 1nex_B	YLR196W	WD40	2co0_A
2.8202	63.1971		YNL178W	Ribosomal_S3_C	1s1h_C 1pns_C	YLR048W	Ribosomal_S2	1s1h_B 1pns_B
2.81996	48.6273		YKL068W	Nucleoporin2	2aiv_A	YMR047C	Nucleoporin2	2aiv_A
2.81939	50.5687		YJR059W	Pkinase	1fot_A 1zyc_D	YNR047W	Pkinase	1fot_A 1zy4_A
2.81913	50.9228		YJL014W	Cpn60_TCP1	1a6e_B	YJR064W	Cpn60_TCP1	1a6d_A
2.81808	45.317		YOL018C	Syntaxin	1dn1_B	YPL232W	Syntaxin	1fio_A
2.81291	51.1638		YLR029C	Ribosomal_L15e	1s1i_L	YGL030W	Ribosomal_L7Ae	1t0k_B 1cn7_A
2.80444	50.3767		YFL008W	SMC_N	1w1w_C 1w1w_A	YFR031C	SMC_N	1w1w_B 1w1w_A
2.80292	54.4205		YLR362W	Pkinase	1fot_A 2eue_B	YOL016C	Pkinase	2eue_B 2eue_A
2.80132	50.7252		YOR217W	AAA	1sxj_A 1sxj_B	YNL290W	AAA	1sxj_C 1sxj_B
2.79978	53.6006		YIL142W	Cpn60_TCP1	1a6d_A	YJR064W	Cpn60_TCP1	1a6d_A
2.7974	45.1942		YML001W	Ras	1ky3_A 1ky2_A	YFL038C	Ras	1ukv_Y 1yzn_A
2.7962	50.2237		YLR262C	Ras	1ek0_A 1g17_B	YOR089C	Ras	1ek0_A 1g16_D
2.79607	50.6048		YDL111C	RNase_PH_C	2nn6_E	YGR095C	RNase_PH_C	2nn6_D
2.79413	50.2107		YEL024W	UCR_TM	2ibz_E	YPR191W	Peptidase_M16	1hr7_D 1hr8_B
2.79251	50.3012		YGR056W	BAH	1w4s_A	YLR357W	BAH	1w4s_A
2.79166	50.945		YKL168C	Pkinase	2eue_B 2eue_A	YNL154C	Pkinase	1fot_A 2eue_A
2.77709	56.0179		YLR316C	dCMP_cyt_deam_1	1z3a_A	YJL035C	dCMP_cyt_deam_1	1uaq_B 1uaq_A
2.76812	50.9612		YPL106C	HSP70	1yuw_A	YLL024C	HSP70	1yuw_A
2.76686	58.3572		YBR160W	Pkinase	2eue_B 2eue_A	YJL187C	Pkinase	1zy4_B 1zy5_B
2.76372	50.1191		YNL175C	RRM_1	1rkj_A	YDR381W	RRM_1	2f3j_A
2.76168	60.0792		YBR126C	Glyco_transf_20	1uqt_B	YMR261C	Glyco_transf_20	1gz5_D
2.76152	52.5196		YDR280W	RNase_PH_C	2nn6_A	YGR095C	RNase_PH_C	2nn6_D
2.75951	46.3758		YAL030W	Synaptobrevin	1sfc_I	YMR183C	Syntaxin	1fio_A
2.75601		55.7129	YEL037C	UBA	1x3w_B 1x3z_B	YDR172W	GTP_EFTU_D3	1ije_A 1f60_A
2.75531	44.9442		YBR288C	Adap_comp_sub	1w63_N	YGR261C	Adaptin_N	1gw5_B
2.74949	53.4515		YJL166W	UcrQ	2ibz_G	YEL024W	UCR_TM	2ibz_E
2.74528	43.1304		YPL048W	GST_C	1nhy_A	YKL081W	GST_C	1nhy_A
2.73537	41.3556		YNL189W	Arm	1wa5_B 2c1t_A	YLR249W	ABC_tran	2iwh_A
2.73064	44.7976		YLR029C	Ribosomal_L15e	1s1i_L	YNL162W	Ribosomal_L44	1s1i_Z
2.72725	40.3258		YLL045C	Ribosomal_L7Ae	1s1i_G	YGL030W	Ribosomal_L7Ae	1t0k_B 1cn7_A
2.7242	44.7594		YEL024W	UCR_TM	2ibz_E	YGR183C	UCR_UQCRX_QCR9	2ibz_I
2.72305	38.0433		YHR030C	Pkinase	1q8z_A 1q97_A	YJL095W	Pkinase	1fot_A 1zy5_B
2.71798	53.6375		YER165W	RRM_1	1cvj_F	YIL061C	RRM_1	2cqd_A
2.71511	50.8932		YBR109C	efhand	1lkj_A 1f55_A	YKL190W	efhand	1fpw_A 1lkj_A
2.70905	49.6734		YHL033C	Ribosomal_L7Ae	1s1i_G	YLR029C	Ribosomal_L15e	1s1i_L
2.70894	55.2659		YJR064W	Cpn60_TCP1	1a6d_A	YDL143W	Cpn60_TCP1	1q3r_B
2.70774	61.8071		YDL155W	Cyclin_C	2b9r_A	YNL161W	Pkinase	1fot_A 2eue_A
2.70697	39.6833		YPR010C	RNA_pol_Rpb2_2	1r9t_B 1wcm_B	YNL113W	RNA_pol_L	1nt9_K 1twg_K
2.70393	49.837		YJL138C	Helicase_C	1fuu_B 1fuu_A	YLR234W	Toprim	1ecl_
2.70211	53.1347		YBL022C	Lon_C	1rre_B	YNL329C	AAA	1sxj_A
2.69065	51.7675		YKL145W	AAA	2ce7_C	YDR394W	AAA	1iy0_A
2.68795	46.1904		YDR012W	Ribosomal_L4	1s1i_D	YDR500C	Ribosomal_L37e	1s1i_Y
2.68513	49.7178		YJL033W	DEAD	1s2m_A 1fuu_B	YMR290C	Helicase_C	1s2m_A 1fuu_A
2.6836	38.999		YNL082W	DNA_mis_repair	1ea6_A	YMR167W	DNA_mis_repair	1b62_A
2.68	44.1851		YAL016W	HEAT	1b3u_A	YNL189W	Arm	1wa5_B 2c1t_A
2.68118	41.9374		YNL098C	Ras	1ukv_Y 1yzn_A	YOR101W	Ras	1ukv_Y 1yzn_A
2.66843	51.2368		YGL180W	Pkinase	2eue_A 2eue_B	YLL019C	Pkinase	1q8z_A 1q97_B
2.66543	48.1581		YOR341W	RNA_pol_Rpb1_5	1y1w_A 2b63_A	YOR224C	RNA_pol_Rpb8	1sfo_H 1twc_H
2.66082	50.9551		YPL234C	ATP-synt_C	2bl2_E	YEL027W	ATP-synt_C	2cyd_I
2.64311	42.9132		YNL317W	WD40	1erj_B 1erj_A	YCR057C	WD40	1trj_A 1erj_C
2.64285	49.991		YAL016W	HEAT	1b3u_A	YLR249W	ABC_tran	2iwh_A
2.64281	39.3153		YPL151C	WD40	1trj_A 1nex_D	YPR178W	WD40	1erj_B 1erj_A
2.64223	48.0145		YPL031C	Pkinase	2eue_A 2eue_B	YCL024W	Pkinase	2eue_B 2eue_A
2.63911	48.5496		YGR085C	Ribosomal_L5	1s1i_J	YPL131W	Ribosomal_L18p	1s1i_E
2.63815	47.6761		YER165W	RRM_1	1cvj_F	YGR159C	RRM_1	1cvj_F
2.63665	58.7337		YMR093W	WD40	1erj_B 1erj_A	YER082C	WD40	2g99_A
2.63531	51.2705		YLR212C	Tubulin	1z5w_A	YFL037W	Tubulin_C	1jff_B
2.63269	52.4856		YHR206W	HSF_DNA-bind	1hkt_	YIL147C	Response_reg	1oxk_H 1oxk_L
2.63219	50.8819		YCR088W	SH3_1	1jo8_A	YBR200W	SH3_1	1x2k_A
2.63113	48.7452		YOR063W	Ribosomal_L3	1s1i_C	YGL031C	Ribosomal_L24e	1s1i_S
2.63064	55.9516		YGL245W	tRNA-synt_1c_C	1nyl_A	YOL033W	tRNA-synt_1c	2dxi_A
2.62898	51.9507		YNL121C	TPR_1	2gw1_B	YHR117W	TPR_1	2gw1_A
2.62886	49.0643		YBR175W	WD40	1erj_C 1erj_B	YAR003W	WD40	1erj_B 1erj_A
2.62461	33.7652		YBR109C	efhand	1lkj_A 1f55_A	YAL029C	IQ	2dfs_M
2.62394	45.3047		YER110C	IBN_N	2bpt_A 2bku_D	YLR249W	ABC_tran	2iwh_A
2.62163	49.3154		YBR221C	Transketolase_C	1ni4_D	YGR193C	E3_binding	1zy8_K
2.61989	48.9011		YJR005W	Adaptin_N	1w63_F	YGR261C	Adaptin_N	1gw5_B
2.61649	50.2554		YOL016C	Pkinase	2eue_B 2eue_A	YDR264C	Ank	1ixv_A 1wg0_A
2.61026	46.7955		YBR160W	Pkinase	2eue_B 2eue_A	YBR135W	CKS	1qb3_A 1qb3_C
2.60816	52.3219		YHR169W	Helicase_C	1fuu_B 1fuu_A	YJL033W	DEAD	1s2m_A 1fuu_B
2.60356	61.6563		YJR059W	Pkinase	1fot_A 1zyc_D	YBR028C	Pkinase	1fot_A 1zy4_B
2.5758	48.1546		YJR123W	Ribosomal_S7	1s1h_G 1pns_G	YJL191W	Ribosomal_S11	1s1h_K 1pns_K
2.57365	42.5051		YLL039C	ubiquitin	1otr_B 1q0w_B	YIL156W	UCH	1vjv_A
2.57323	49.0086		YLR262C	Ras	1ek0_A 1g17_B	YMR235C	LRR_1	1yrg_A
2.5704	49.6893		YNL317W	WD40	1erj_B 1erj_A	YDR324C	WD40	1erj_C 1erj_B
2.56989	59.2212		YAL030W	Synaptobrevin	1sfc_I	YOR327C	Synaptobrevin	1sfc_A
2.56768	38.8845		YDR224C	Histone	1id3_H 1id3_D	YBL003C	Histone	1id3_G 1id3_C
2.56739	49.6699		YMR078C	AAA	1sxj_A 1sxj_B	YJR068W	AAA	1sxj_D 1sxj_C
2.56533	49.137		YPL203W	Pkinase	1fot_A 2eue_A	YFR014C	Pkinase	2eue_A 2eue_B
2.56425	46.8826		YPR004C	ETF	2a1t_R	YGR207C	ETF	1efp_D
2.5585	51.9906		YER136W	GDI	1ukv_G	YLR262C	Ras	1ek0_A 1g17_B
2.54828	39.2963		YHL011C	Pribosyltran	2h06_B	YOL061W	Pribosyltran	2hcr_B
2.53611	45.0314		YHR030C	Pkinase	1q8z_A 1q97_A	YHR082C	Pkinase	2eue_A 2eue_B
2.53512	45.2683		YOR063W	Ribosomal_L3	1s1i_C	YBL087C	Ribosomal_L14	1s1i_R
2.53474	57.5751		YJL074C	SMC_N	1w1w_D 1w1w_B	YLR086W	SMC_N	1w1w_B 1w1w_A
2.52776	47.8548		YOR341W	RNA_pol_Rpb1_5	1y1w_A 2b63_A	YDR045C	RNA_POL_M_15KD	1i3q_I 1twa_I
2.52724	43.2727		YLR048W	Ribosomal_S2	1s1h_B 1pns_B	YGR214W	Ribosomal_S2	1s1h_B 1pns_B
2.52708	51.7809		YMR186W	HSP90	1hk7_B 1hk7_A	YMR167W	DNA_mis_repair	1b62_A
2.52005	48.1633		YNL030W	Histone	1id3_B 1id3_F	YBL003C	Histone	1id3_G 1id3_C
2.51608	51.2019		YPR110C	RNA_pol_A_bac	1twh_C 2b63_C	YOR224C	RNA_pol_Rpb8	1sfo_H 1twc_H
2.50666	37.4146		YOR207C	RNA_pol_Rpb2_2	1y1y_B 1twc_B	YNL113W	RNA_pol_L	1nt9_K 1twg_K
2.49632	48.4275		YOR326W	IQ	2dfs_M	YAL029C	IQ	2dfs_M
2.49279	46.0783		YBL008W	WD40	1erj_A 1erj_C	YER082C	WD40	2g99_A
2.49221	54.6752		YOR089C	Ras	1ek0_A 1g16_D	YFL038C	Ras	1ukv_Y 1yzn_A
2.4804	51.1263		YHR082C	Pkinase	2eue_A 2eue_B	YNR047W	Pkinase	1fot_A 1zy4_A
2.478	54.2687		YGL070C	RNA_POL_M_15KD	1pqv_I 1r5u_I	YGL043W	TFIIS_C	1pqv_S 1y1v_S
2.46386	46.2668		YBR010W	Histone	1id3_E 1id3_A	YDR224C	Histone	1id3_H 1id3_D
2.45206	45.4321		YPL081W	Ribosomal_S4	1s1h_D 1pns_D	YGL123W	Ribosomal_S5	1s1h_E 1pns_E
2.45052	51.4524		YNL209W	HSP70	1yuw_A	YHR064C	HSP70	1yuw_A
2.44674	49.1574		YHR082C	Pkinase	2eue_A 2eue_B	YDL019C	PH	2d9x_A
2.44174	49.7541		YOR027W	TPR_1	1elr_A	YMR186W	HSP90	1hk7_B 1hk7_A
2.43656	36.4163		YAL017W	Pkinase	2eue_B 2eue_A	YNR047W	Pkinase	1fot_A 1zy4_A
2.43581	46.4294		YNL290W	AAA	1sxj_C 1sxj_B	YJR068W	AAA	1sxj_D 1sxj_C
2.43536	49.8325		YDL145C	WD40	1trj_A 1erj_C	YNL006W	WD40	1erj_A 1erj_B
2.43197	39.1245		YER165W	RRM_1	1cvj_F	YDR381W	RRM_1	2f3j_A
2.43047	56.4234		YDR243C	Helicase_C	1fuu_B 1fuu_A	YKL078W	Helicase_C	1hv8_B
2.42925	53.9347		YOR151C	RNA_pol_Rpb2_2	1nik_B 1y1w_B	YDL140C	RNA_pol_Rpb1_7	1nik_A 1r9s_A
2.42858	49.2331		YDL064W	UQ_con	1qcq_A 1ayz_C	YLR032W	zf-C3HC4	1z63_A
2.42806	56.0023		YGL092W	Nucleoporin2	2aiv_A	YMR047C	Nucleoporin2	2aiv_A
2.42419	30.9724		YKL166C	Pkinase	1fot_A 2eue_B	YAR018C	Pkinase	2eue_A 2eue_B
2.42315	47.555		YBR288C	Adap_comp_sub	1w63_N	YJL024C	Clat_adaptor_s	1w63_T
2.42149	42.6463		YMR116C	WD40	1trj_A 1nex_B	YLL011W	WD40	1nex_D 1nex_B
2.41835	43.8072		YOR115C	TRAPP_Bet3	2cfh_C	YKR068C	TRAPP_Bet3	1sz7_A
2.41016	49.2156		YPL151C	WD40	1trj_A 1nex_D	YLR409C	WD40	1trj_A
2.40498	54.7348		YML074C	FKBP_C	1yat_	YPL209C	Pkinase	1fot_A 2eue_A
2.40038	43.1368		YDR324C	WD40	1erj_C 1erj_B	YBR195C	WD40	1r5m_A 1trj_A
2.3905	41.4292		YPR010C	RNA_pol_Rpb2_2	1r9t_B 1wcm_B	YOR224C	RNA_pol_Rpb8	1sfo_H 1twc_H
2.38569	46.5708		YOL016C	Pkinase	2eue_B 2eue_A	YOL128C	Pkinase	1q8y_B 1q8z_B
2.38396	49.885		YLR293C	Ras	1wa5_A 2bku_C	YER009W	NTF2	1gyb_A 1gy7_C
2.38338	56.9602		YER136W	GDI	1ukv_G	YNL304W	Ras	1yzn_A 1ukv_Y
2.37863	49.3413		YMR146C	WD40	1trj_A 1erj_C	YLR208W	WD40	1erj_B 1erj_A
2.37631	55.2572		YGL137W	WD40	1erj_B 1erj_C	YGL100W	WD40	1erj_A 1erj_B
2.3757	49.0973		YMR169C	Aldedh	1bi9_A	YMR170C	Aldedh	1bi9_A
2.37514	48.6943		YPR110C	RNA_pol_A_bac	1twh_C 2b63_C	YOR210W	RNA_pol_N	1r5u_J 1twg_J
2.37413	49.9609		YDR394W	AAA	1iy0_A	YLL026W	AAA	1qvr_A
2.37387	52.4548		YBL002W	Histone	1id3_H 1id3_D	YNL031C	Histone	1id3_E 1id3_A
2.37311	48.5037		YNL317W	WD40	1erj_B 1erj_A	YLR129W	WD40	1erj_C 1erj_B
2.36805	50.3797		YLR409C	WD40	1trj_A	YNL317W	WD40	1erj_B 1erj_A
2.36798	46.7308		YDR394W	AAA	1iy0_A	YJR068W	AAA	1sxj_D 1sxj_C
2.36514	50.5267		YLR222C	WD40	1trj_A 1nex_D	YNL317W	WD40	1erj_B 1erj_A
2.35888	44.8657		YHR216W	IMPDH	1jcn_A	YML056C	IMPDH	1jcn_B
2.3563	56.3286		YPL131W	Ribosomal_L18p	1s1i_E	YBR191W	Ribosomal_L21e	1s1i_Q
2.35469	45.7669		YKL173W	EFG_C	1u2r_A 1n0u_A	YAL035W	GTP_EFTU_D2	1g7t_A
2.34315	49.4813		YMR116C	WD40	1trj_A 1nex_B	YLR222C	WD40	1trj_A 1nex_D
2.34264	48.4841		YOR207C	RNA_pol_Rpb2_2	1y1y_B 1twc_B	YOR210W	RNA_pol_N	1r5u_J 1twg_J
2.34066	47.623		YDR011W	ABC_tran	1mt0_A	YOR153W	ABC_tran	1f3o_A
2.33297	40.7152		YMR049C	WD40	1vyh_P	YMR116C	WD40	1trj_A 1nex_B
2.32785	41.4203		YOR207C	RNA_pol_Rpb2_2	1y1y_B 1twc_B	YOR224C	RNA_pol_Rpb8	1sfo_H 1twc_H
2.32727	43.7746		YBR010W	Histone	1id3_E 1id3_A	YNL030W	Histone	1id3_B 1id3_F
2.32683	42.6987		YMR116C	WD40	1trj_A 1nex_B	YLR409C	WD40	1trj_A
2.32431	41.7426		YGL123W	Ribosomal_S5	1s1h_E 1pns_E	YLR367W	Ribosomal_S8	1s1h_H 1pns_H
2.32163	59.0684		YAR019C	Pkinase	1fot_A 2eue_A	YJL057C	Pkinase	1zy4_A 1zy5_A
2.32062	49.4675		YDR212W	Cpn60_TCP1	1q3r_C	YJR064W	Cpn60_TCP1	1a6d_A
2.31054	47.5978		YOR207C	RNA_pol_Rpb2_2	1y1y_B 1twc_B	YDR045C	RNA_POL_M_15KD	1i3q_I 1twa_I
2.28265	40.7956		YGL195W	HEAT	2ix3_A	YDL132W	Cullin	1ldj_A
2.27512	46.9335		YHR030C	Pkinase	1q8z_A 1q97_A	YPR054W	Pkinase	2eue_A 2eue_B
2.26553	54.1226		YKL022C	TPR_1	1w3b_A	YBL084C	TPR_1	2fo7_A
2.24803	38.5346		YMR116C	WD40	1trj_A 1nex_B	YLR129W	WD40	1erj_C 1erj_B
2.24568	49.7312		YPR010C	RNA_pol_Rpb2_2	1r9t_B 1wcm_B	YOR210W	RNA_pol_N	1r5u_J 1twg_J
2.23402	47.6073		YPR010C	RNA_pol_Rpb2_2	1r9t_B 1wcm_B	YDR045C	RNA_POL_M_15KD	1i3q_I 1twa_I
2.23351	50.5883		YLR362W	Pkinase	1fot_A 2eue_B	YBL016W	Pkinase	2eue_A 2eue_B
2.22493	58.3824		YGL180W	Pkinase	2eue_A 2eue_B	YKL048C	Pkinase	2eue_B 2eue_A
2.21991	45.2533		YLR417W	Vps36	1w7p_D 1u5t_B	YPL002C	EAP30	1w7p_A 1u5t_A
2.21904	48.7978		YGL137W	WD40	1erj_B 1erj_C	YLR222C	WD40	1trj_A 1nex_D
2.20096	43.9061		YMR049C	WD40	1vyh_P	YLR196W	WD40	2co0_A
2.19835	57.6398		YPR165W	Ras	1ek0_A 1g17_A	YDL135C	Rho_GDI	1doa_B
2.19794	51.7806		YPL155C	Kinesin	3kar_ 1f9t_A	YGL216W	Kinesin	3kar_ 1f9t_A
2.19794	54.4028		YFL002C	Helicase_C	1s2m_A 1fuu_B	YLL008W	DEAD	1s2m_A 1fuu_B
2.19676	47.7281		YGR192C	Gp_dh_N	2i5p_O	YJR009C	Gp_dh_N	2i5p_P
2.18842	46.3861		YKL018W	WD40	1nex_B 1nex_D	YNL317W	WD40	1erj_B 1erj_A
2.17691	44.1495		YLR429W	WD40	1erj_B 1erj_A	YLR196W	WD40	2co0_A
2.17329	53.8494		YLR216C	TPR_1	1ihg_A	YML001W	Ras	1ky3_A 1ky2_A
2.16004	44.2287		YGL195W	HEAT	2ix3_A	YBR017C	HEAT	1o6o_B 1o6o_A
2.15434	53.0052		YGL137W	WD40	1erj_B 1erj_C	YBR198C	WD40	1erj_C 1erj_A
2.15355	53.348		YJL095W	Pkinase	1fot_A 1zy5_B	YLR096W	Pkinase	2eue_B 2eue_A
2.14825	43.7844		YJL190C	Ribosomal_S8	1s1h_H 1pns_H	YPR132W	Ribosomal_S12	1s1h_L 1pns_L
2.14253	39.9725		YFR014C	Pkinase	2eue_A 2eue_B	YHR135C	Pkinase	2eue_A 2eue_B
2.12515	46.672		YIL061C	RRM_1	2cqd_A	YOR319W	RRM_1	1cvj_C
2.12275	41.4832		YBR142W	DEAD	1s2m_A 1fuu_A	YDL031W	Helicase_C	1s2m_A 1fuu_B
2.12213	48.5893		YPL203W	Pkinase	1fot_A 2eue_A	YBR059C	Pkinase	2eue_B 2eue_A
2.1184	45.7466		YBR189W	Ribosomal_S4	1s1h_D 1pns_D	YGL123W	Ribosomal_S5	1s1h_E 1pns_E
2.10101	42.1657		YER031C	Ras	1ukv_Y 1yzn_A	YLR262C	Ras	1ek0_A 1g17_B
2.10058	46.5145		YBR195C	WD40	1r5m_A 1trj_A	YML102W	WD40	1trj_A
2.09967	55.9117		YOL018C	Syntaxin	1dn1_B	YKL196C	Synaptobrevin	2nps_A
2.09781	55.8986		YPL259C	Adap_comp_sub	1w63_M	YKL135C	Adaptin_N	1w63_J
2.09512	50.0895		YMR116C	WD40	1trj_A 1nex_B	YDR324C	WD40	1erj_C 1erj_B
2.09031	47.2377		YGR083C	IF-2B	1vb5_A	YLR291C	IF-2B	1vb5_B
2.08812	41.5598		YMR186W	HSP90	1hk7_B 1hk7_A	YBR155W	TPR_1	2dba_A
2.08524	49.1949		YNL031C	Histone	1id3_E 1id3_A	YNL030W	Histone	1id3_B 1id3_F
2.08454	55.8052		YIL061C	RRM_1	2cqd_A	YDR432W	RRM_1	1y0f_B
2.08274	46.716		YOR089C	Ras	1ek0_A 1g16_D	YNL090W	Ras	1ek0_A 1ky2_A
2.07774	53.5673		YBR059C	Pkinase	2eue_B 2eue_A	YDR247W	Pkinase	2eue_A 2eue_B
2.07712	48.9555		YGL087C	UQ_con	1jat_B 1qcq_A	YER125W	HECT	1zvd_A
2.07587	35.5251		YDR225W	Histone	1id3_G 1id3_C	YBL003C	Histone	1id3_G 1id3_C
2.07194	45.0103		YGL106W	efhand	1m46_A 1n2d_A	YOR326W	IQ	2dfs_M
2.0713	51.482		YMR093W	WD40	1erj_B 1erj_A	YLL011W	WD40	1nex_D 1nex_B
2.06139	39.1244		YJL190C	Ribosomal_S8	1s1h_H 1pns_H	YGR118W	Ribosomal_S12	1s1h_L 1pns_L
2.06117	46.5767		YPR180W	ThiF	1y8q_A	YDR510W	ubiquitin	1l2n_A 1euv_B
2.06047	48.4979		YER123W	Pkinase	1how_A 1q8y_A	YHR135C	Pkinase	2eue_A 2eue_B
2.05959	54.6928		YOL123W	RRM_1	2cjk_A	YGL044C	RRM_1	1p1t_A
2.04554	43.1587		YBR200W	SH3_1	1x2k_A	YDR388W	SH3_1	1ssh_A 1oot_A
2.04525	44.023		YDL031W	Helicase_C	1s2m_A 1fuu_B	YLR276C	Helicase_C	1s2m_A 1fuu_B
2.04085	42.2864		YHR082C	Pkinase	2eue_A 2eue_B	YPL031C	Pkinase	2eue_A 2eue_B
2.03758	39.356		YMR116C	WD40	1trj_A 1nex_B	YCR057C	WD40	1trj_A 1erj_C
2.0293	58.1777		YGL137W	WD40	1erj_B 1erj_C	YDL145C	WD40	1trj_A 1erj_C
2.02574	55.3913		YLR028C	AICARFT_IMPCHas	2b1g_D	YMR120C	AICARFT_IMPCHas	1thz_A
1.9984	51.599		YPL031C	Pkinase	2eue_A 2eue_B	YMR199W	Cyclin_N	1ol2_B
1.98215	49.3258		YBR264C	Ras	1ek0_A 1g17_B	YOR370C	GDI	1ukv_G
1.98172	45.1721		YMR049C	WD40	1vyh_P	YPL151C	WD40	1trj_A 1nex_D
1.97567	52.8578		YNL154C	Pkinase	1fot_A 2eue_A	YNL020C	Pkinase	1zy4_B 1zy4_A
1.9741	49.2714		YLR060W	B5	2cxi_A	YPR047W	tRNA-synt_2d	2aly_A
1.9713	57.7641		YER110C	IBN_N	2bpt_A 2bku_D	YGL241W	IBN_N	1wa5_C 1z3h_B
1.95581	41.7734		YMR121C	Ribosomal_L15e	1s1i_L	YNL162W	Ribosomal_L44	1s1i_Z
1.95501	44.159		YMR068W	Ank	1ixv_A 1wg0_A	YOR233W	Pkinase	2eue_A 2eue_B
1.94947	45.2196		YAL017W	Pkinase	2eue_B 2eue_A	YAR019C	Pkinase	1fot_A 2eue_A
1.94508	47.7295		YNR031C	Pkinase	1fot_A 1zy4_A	YCR073C	Pkinase	1zy4_A 1zy4_B
1.94362	44.2095		YKR094C	ubiquitin	1q0w_B 1otr_B	YJR099W	Peptidase_C12	1cmx_A
1.94356	46.2815		YDR224C	Histone	1id3_H 1id3_D	YNL031C	Histone	1id3_E 1id3_A
1.92615	44.8206		YHR030C	Pkinase	1q8z_A 1q97_A	YPL140C	Pkinase	1fot_A 2eue_A
1.90697	46.1475		YDR477W	Pkinase	2eue_A 2eue_B	YER129W	Pkinase	2eue_B 2eue_A
1.90693	42.1191		YBR109C	efhand	1lkj_A 1f55_A	YOR257W	efhand	1lkj_A 1n2d_A
1.90423	45.6485		YMR290C	Helicase_C	1s2m_A 1fuu_A	YDL031W	Helicase_C	1s2m_A 1fuu_B
1.90059	43.2815		YDR390C	UBACT	1y8q_B	YDR510W	ubiquitin	1l2n_A 1euv_B
1.89831	35.5571		YBR160W	Pkinase	2eue_B 2eue_A	YER129W	Pkinase	2eue_B 2eue_A
1.89348	48.7265		YER177W	14-3-3	1o9d_A	YDR099W	14-3-3	1o9c_A
1.88837	47.8756		YPL240C	HSP90	1hk7_B 1hk7_A	YMR186W	HSP90	1hk7_B 1hk7_A
1.88166	38.44		YJR049C	NAD_kinase	2an1_D	YEL041W	NAD_kinase	2an1_D
1.87786	40.3042		YBR010W	Histone	1id3_E 1id3_A	YDR225W	Histone	1id3_G 1id3_C
1.87726	41.0665		YLR248W	Pkinase	2eue_A 2eue_B	YNR047W	Pkinase	1fot_A 1zy4_A
1.87249	47.0865		YMR308C	HEAT	2bpt_A 2bku_B	YJR132W	IBN_N	1wa5_C 1z3h_B
1.87023	39.0602		YPL209C	Pkinase	1fot_A 2eue_A	YBR160W	Pkinase	2eue_B 2eue_A
1.86553	54.2637		YIR002C	Helicase_C	1fuk_A 1fuu_B	YLR234W	Toprim	1ecl_
1.8637	39.9404		YJL164C	Pkinase	1fot_A 2eue_A	YBR028C	Pkinase	1fot_A 1zy4_B
1.85403	42.178		YIL021W	RNA_pol_A_bac	1twf_C 1r9t_C	YOL005C	RNA_pol_L	1i3q_K 1nt9_K
1.84955	37.4982		YHL033C	Ribosomal_L7Ae	1s1i_G	YMR121C	Ribosomal_L15e	1s1i_L
1.83987	39.5065		YOR116C	RNA_pol_Rpb1_5	1twf_A 1r5u_A	YOR224C	RNA_pol_Rpb8	1sfo_H 1twc_H
1.83946	33.6132		YPL203W	Pkinase	1fot_A 2eue_A	YFL033C	Pkinase	1fot_A 2eue_B
1.83863	44.2669		YOL094C	AAA	1sxj_B 1sxj_C	YJR068W	AAA	1sxj_D 1sxj_C
1.82796	51.8311		YKL168C	Pkinase	2eue_B 2eue_A	YGR092W	Pkinase	1fot_A 2eue_B
1.82592	25.9128		YKL166C	Pkinase	1fot_A 2eue_B	YLR113W	Pkinase	2eue_B 2eue_A
1.81956	41.3854		YER136W	GDI	1ukv_G	YOR370C	GDI	1ukv_G
1.80633	48.8497		YCR088W	SH3_1	1jo8_A	YDR388W	SH3_1	1ssh_A 1oot_A
1.80182	44.5991		YBR264C	Ras	1ek0_A 1g17_B	YFL038C	Ras	1ukv_Y 1yzn_A
1.80178	42.2056		YOL018C	Syntaxin	1dn1_B	YGL095C	Sec1	1mqs_A
1.78466	55.2596		YPL153C	FHA	1qu5_A 1dmz_A	YER111C	Ank	1sw6_B 1sw6_A
1.7794	47.3345		YLR182W	Ank	1sw6_A 1sw6_B	YER111C	Ank	1sw6_B 1sw6_A
1.77761	45.303		YJL164C	Pkinase	1fot_A 2eue_A	YKL166C	Pkinase	1fot_A 2eue_B
1.77292	50.3732		YMR038C	HMA	1jk9_D 1jk9_B	YJR104C	Sod_Cu	1f1g_D 1f1g_E
1.76923	45.1456		YLR248W	Pkinase	2eue_A 2eue_B	YLR113W	Pkinase	2eue_B 2eue_A
1.76016	43.0647		YDR092W	UQ_con	1jbb_B 1jbb_A	YLR032W	zf-C3HC4	1z63_A
1.75689	47.8032		YOR370C	GDI	1ukv_G	YFL038C	Ras	1ukv_Y 1yzn_A
1.74501	49.8546		YAR019C	Pkinase	1fot_A 2eue_A	YOR267C	Pkinase	2eue_B 2eue_A
1.74037	43.9646		YCR066W	zf-C3HC4	1jm7_A	YDL064W	UQ_con	1qcq_A 1ayz_C
1.73884	44.7555		YFL005W	Ras	1g17_B 1g16_B	YER031C	Ras	1ukv_Y 1yzn_A
1.73412	50.8042		YNR047W	Pkinase	1fot_A 1zy4_A	YCR091W	Pkinase	1fot_A 2eue_B
1.73038	47.2023		YNL135C	FKBP_C	1yat_	YDL108W	Pkinase	2eue_B 2eue_A
1.72621	51.9273		YFL005W	Ras	1g17_B 1g16_B	YOR370C	GDI	1ukv_G
1.72587	44.1827		YBR028C	Pkinase	1fot_A 1zy4_B	YHR135C	Pkinase	2eue_A 2eue_B
1.71223	32.303		YMR109W	SH3_1	1ruw_A 1va7_C	YFL039C	Actin	1y64_A
1.70422	45.157		YHR030C	Pkinase	1q8z_A 1q97_A	YLR182W	Ank	1sw6_A 1sw6_B
1.69781	45.6315		YOR063W	Ribosomal_L3	1s1i_C	YGR148C	Ribosomal_L24e	1s1i_S
1.69314	38.014		YDR092W	UQ_con	1jbb_B 1jbb_A	YER125W	HECT	1zvd_A
1.68858	45.3011		YBR142W	DEAD	1s2m_A 1fuu_A	YDR243C	Helicase_C	1fuu_B 1fuu_A
1.68719	43.4739		YEL061C	Kinesin	1f9t_A 3kar_	YGL216W	Kinesin	3kar_ 1f9t_A
1.68623	38.5939		YPR173C	AAA	1xwi_A	YLL026W	AAA	1qvr_A
1.65716	54.9258		YGL195W	HEAT	2ix3_A	YGL238W	IBN_N	1wa5_C 1z3h_A
1.65655	41.4749		YOR116C	RNA_pol_Rpb1_5	1twf_A 1r5u_A	YNL113W	RNA_pol_L	1nt9_K 1twg_K
1.63632	46.3736		YFL033C	Pkinase	1fot_A 2eue_B	YPL031C	Pkinase	2eue_A 2eue_B
1.6358	45.0842		YFL039C	Actin	1y64_A	YOR326W	IQ	2dfs_M
1.63542	32.4506		YIL035C	Pkinase	2eue_B 2eue_A	YGL019W	CK_II_beta	1jwh_C
1.62692	45.945		YBR160W	Pkinase	2eue_B 2eue_A	YLR096W	Pkinase	2eue_B 2eue_A
1.6056	39.8793		YNL071W	E3_binding	1zy8_K	YBR221C	Transketolase_C	1ni4_D
1.60264	43.1574		YGL019W	CK_II_beta	1jwh_C	YER129W	Pkinase	2eue_B 2eue_A
1.59898	53.0126		YDR225W	Histone	1id3_G 1id3_C	YNL031C	Histone	1id3_E 1id3_A
1.59078	50.1825		YGL137W	WD40	1erj_B 1erj_C	YMR146C	WD40	1trj_A 1erj_C
1.58864	41.7553		YMR261C	Glyco_transf_20	1gz5_D	YML100W	Glyco_transf_20	1gz5_D
1.57898	44.7089		YGL106W	efhand	1m46_A 1n2d_A	YBR109C	efhand	1lkj_A 1f55_A
1.57453	44.8156		YBR160W	Pkinase	2eue_B 2eue_A	YKL116C	Pkinase	2eue_B 2eue_A
1.56646	41.2182		YOR370C	GDI	1ukv_G	YJL031C	PPTA	1ltx_A
1.55743	36.8817		YLR293C	Ras	1wa5_A 2bku_C	YBR017C	HEAT	1o6o_B 1o6o_A
1.54514	40.6313		YDR477W	Pkinase	2eue_A 2eue_B	YMR104C	Pkinase	1fot_A 2eue_A
1.54437	38.8244		YDL192W	Arf	1mr3_F 1re0_A	YEL022W	Sec7	1ku1_B 1ku1_A
1.5417	39.8996		YMR308C	HEAT	2bpt_A 2bku_B	YGL195W	HEAT	2ix3_A
1.53246	42.9405		YAL003W	EF1_GNE	1g7c_B 1f60_B	YKR084C	GTP_EFTU_D3	1ije_A 1ijf_A
1.53228	44.6776		YJL128C	Pkinase	1fot_A 1zy5_A	YNR031C	Pkinase	1fot_A 1zy4_A
1.52957	42.1363		YLR293C	Ras	1wa5_A 2bku_C	YGL195W	HEAT	2ix3_A
1.5232	43.3555		YGL195W	HEAT	2ix3_A	YGL241W	IBN_N	1wa5_C 1z3h_B
1.51256	44.0171		YPL140C	Pkinase	1fot_A 2eue_A	YPR054W	Pkinase	2eue_A 2eue_B
1.51187	36.6133		YMR121C	Ribosomal_L15e	1s1i_L	YLL045C	Ribosomal_L7Ae	1s1i_G
1.51051	50.4206		YJR102C	ESCRT-II	1xb4_C 1u5t_D	YPL002C	EAP30	1w7p_A 1u5t_A
1.50404	43.7294		YJR132W	IBN_N	1wa5_C 1z3h_B	YNL189W	Arm	1wa5_B 2c1t_A
1.50162	34.2141		YMR121C	Ribosomal_L15e	1s1i_L	YGL030W	Ribosomal_L7Ae	1t0k_B 1cn7_A
1.50053	31.1008		YML001W	Ras	1ky3_A 1ky2_A	YER031C	Ras	1ukv_Y 1yzn_A
1.50013	42.4337		YOR217W	AAA	1sxj_A 1sxj_B	YJR068W	AAA	1sxj_D 1sxj_C
1.49934	42.498		YAR003W	WD40	1erj_B 1erj_A	YNL317W	WD40	1erj_B 1erj_A
1.49879	42.199		YKL145W	AAA	2ce7_C	YBR080C	AAA	1yqi_C
1.49176	40.3039		YPR119W	Cyclin_C	2b9r_A	YKL116C	Pkinase	2eue_B 2eue_A
1.48932	42.5005		YGL195W	HEAT	2ix3_A	YLR249W	ABC_tran	2iwh_A
1.47833	45.9202		YOR327C	Synaptobrevin	1sfc_A	YMR183C	Syntaxin	1fio_A
1.4764	52.5323		YER031C	Ras	1ukv_Y 1yzn_A	YOR089C	Ras	1ek0_A 1g16_D
1.47447	42.1982		YDR477W	Pkinase	2eue_A 2eue_B	YHR205W	Pkinase	1fot_A 2eue_A
1.46728	46.2993		YPL203W	Pkinase	1fot_A 2eue_A	YHR135C	Pkinase	2eue_A 2eue_B
1.46251	48.2312		YDR270W	HMA	1fvq_A 1fvs_A	YNL259C	HMA	1fd8_A 1fes_A
1.46099	50.9479		YJR103W	GATase	1vcn_A	YBL039C	GATase	1vco_A
1.45492	52.9207		YGL195W	HEAT	2ix3_A	YER110C	IBN_N	2bpt_A 2bku_D
1.45458	46.977		YDL003W	Rad21_Rec8	1w1w_E 1w1w_F	YJL074C	SMC_N	1w1w_D 1w1w_B
1.44996	45.1221		YIL053W	Hydrolase	2nyv_A	YER062C	Hydrolase	2nyv_A
1.44952	39.7081		YJL190C	Ribosomal_S8	1s1h_H 1pns_H	YBR048W	Ribosomal_S17	1s1h_Q 1pns_Q
1.43991	42.1845		YGR092W	Pkinase	1fot_A 2eue_B	YDL155W	Cyclin_C	2b9r_A
1.43821	43.2979		YOR116C	RNA_pol_Rpb1_5	1twf_A 1r5u_A	YDR045C	RNA_POL_M_15KD	1i3q_I 1twa_I
1.42647	40.0604		YGL062W	Biotin_carb_C	1w93_A 1w96_C	YBR218C	Biotin_carb_C	1w93_A 1w96_A
1.4206	39.1636		YLR293C	Ras	1wa5_A 2bku_C	YJR132W	IBN_N	1wa5_C 1z3h_B
1.41309	35.6874		YHR206W	HSF_DNA-bind	1hkt_	YGL073W	HSF_DNA-bind	1fym_B
1.40534	37.7421		YJR065C	Actin	1y64_A	YDL029W	Actin	1y64_A
1.40074	41.0361		YER136W	GDI	1ukv_G	YFL038C	Ras	1ukv_Y 1yzn_A
1.39646	39.5556		YLR048W	Ribosomal_S2	1s1h_B 1pns_B	YLR367W	Ribosomal_S8	1s1h_H 1pns_H
1.38857	34.4099		YDL145C	WD40	1trj_A 1erj_C	YBR198C	WD40	1erj_C 1erj_A
1.38561	40.3687		YFL039C	Actin	1y64_A	YNL271C	FH2	1y64_B 1ux5_A
1.36866	39.5488		YGL195W	HEAT	2ix3_A	YNL189W	Arm	1wa5_B 2c1t_A
1.36796	53.462		YFL039C	Actin	1y64_A	YOR122C	Profilin	1ypr_B 1k0k_A
1.36519	34.6692		YJL164C	Pkinase	1fot_A 2eue_A	YIL112W	Ank	1ixv_A 1wg0_A
1.36393	40.7011		YLR086W	SMC_N	1w1w_B 1w1w_A	YFR031C	SMC_N	1w1w_B 1w1w_A
1.35572	50.6756		YBR017C	HEAT	1o6o_B 1o6o_A	YER110C	IBN_N	2bpt_A 2bku_D
1.3527	41.4237		YDR328C	Skp1_POZ	1nex_A 1nex_C	YFL009W	F-box	1nex_D 1nex_B
1.34842	38.109		YPR141C	Kinesin	1f9t_A 1f9u_A	YBL063W	Kinesin	3kar_ 1f9t_A
1.34612	50.608		YPL140C	Pkinase	1fot_A 2eue_A	YLR096W	Pkinase	2eue_B 2eue_A
1.34089	48.8313		YMR186W	HSP90	1hk7_B 1hk7_A	YNL082W	DNA_mis_repair	1ea6_A
1.33525	41.674		YLR293C	Ras	1wa5_A 2bku_C	YIL063C	Ran_BP1	2crf_A
1.32983	50.0271		YDR139C	ubiquitin	1otr_B 1q0w_B	YPR066W	UBACT	1tt5_B
1.32616	42.9121		YBR237W	Helicase_C	1s2m_A 1fuu_A	YDR243C	Helicase_C	1fuu_B 1fuu_A
1.3235	37.9587		YNR016C	Biotin_carb_C	1w96_B 1w93_A	YBR218C	Biotin_carb_C	1w93_A 1w96_A
1.32163	34.7912		YCR088W	SH3_1	1jo8_A	YGR080W	Cofilin_ADF	1m4j_A
1.31548	41.6158		YKL168C	Pkinase	2eue_B 2eue_A	YHR079C	Pkinase	1zyd_B 1zyc_A
1.31444	45.0318		YBL063W	Kinesin	3kar_ 1f9t_A	YEL061C	Kinesin	1f9t_A 3kar_
1.3124	43.5164		YPR120C	Cyclin_C	2b9r_A	YPL256C	Cyclin_N	1h1s_D
1.30207	49.3881		YGR220C	Ribosomal_L3	2ftc_C	YKL170W	Ribosomal_L14	1vs8_K
1.29095	42.4435		YPL240C	HSP90	1hk7_B 1hk7_A	YJR032W	TPR_1	1ihg_A
1.28989	39.0657		YOL012C	Histone	1id3_G 1id3_C	YBR010W	Histone	1id3_E 1id3_A
1.28658	48.0681		YDR477W	Pkinase	2eue_A 2eue_B	YIL112W	Ank	1ixv_A 1wg0_A
1.283	38.8612		YBR082C	UQ_con	1qcq_A 1jbb_A	YKL034W	zf-C3HC4	1x4j_A
1.27829	41.4478		YML074C	FKBP_C	1yat_	YIL035C	Pkinase	2eue_B 2eue_A
1.27403	46.3087		YHL007C	PBD	1f3m_A	YNL161W	Pkinase	1fot_A 2eue_A
1.27289	38.9614		YER148W	TBP	1rm1_A 1ngm_A	YOR194C	TFIIA	1rm1_C 1nh2_C
1.27135	42.2044		YPR080W	GTP_EFTU_D3	1g7c_A 1ijf_A	YAL003W	EF1_GNE	1g7c_B 1f60_B
1.24977	39.1217		YER125W	HECT	1zvd_A	YMR022W	UQ_con	2ucz_ 1ayz_B
1.24593	43.0738		YOR370C	GDI	1ukv_G	YOR089C	Ras	1ek0_A 1g16_D
1.24159	41.6155		YLR268W	Synaptobrevin	1gl2_A	YOR327C	Synaptobrevin	1sfc_A
1.24115	44.317		YGR123C	TPR_1	1wao_4	YNR032W	Metallophos	2nym_C
1.24048	40.9092		YPR120C	Cyclin_C	2b9r_A	YMR291W	Pkinase	2eue_B 2eue_A
1.23992	49.8605		YMR116C	WD40	1trj_A 1nex_B	YER082C	WD40	2g99_A
1.23776	41.1865		YIL035C	Pkinase	2eue_B 2eue_A	YBR160W	Pkinase	2eue_B 2eue_A
1.23538	41.0327		YMR116C	WD40	1trj_A 1nex_B	YPR178W	WD40	1erj_B 1erj_A
1.23107	40.5777		YGR194C	FGGY_N	2nlx_A	YHL032C	FGGY_N	2d4w_A
1.22823	44.2297		YLR167W	ubiquitin	1otr_B 1wr1_A	YJR099W	Peptidase_C12	1cmx_A
1.22651	39.1191		YJR059W	Pkinase	1fot_A 1zyc_D	YJL128C	Pkinase	1fot_A 1zy5_A
1.22321	43.789		YMR093W	WD40	1erj_B 1erj_A	YNL317W	WD40	1erj_B 1erj_A
1.22163	40.8795		YMR186W	HSP90	1hk7_B 1hk7_A	YLR216C	TPR_1	1ihg_A
1.21895	40.8623		YLR029C	Ribosomal_L15e	1s1i_L	YLL045C	Ribosomal_L7Ae	1s1i_G
1.21686	41.0518		YNL098C	Ras	1ukv_Y 1yzn_A	YBR140C	RasGAP	1nf1_A
1.21061	50.1411		YBL016W	Pkinase	2eue_A 2eue_B	YNL135C	FKBP_C	1yat_
1.21015	40.652		YNL209W	HSP70	1yuw_A	YPL106C	HSP70	1yuw_A
1.19547	40.6214		YNL154C	Pkinase	1fot_A 2eue_A	YMR291W	Pkinase	2eue_B 2eue_A
1.1905	44.4201		YHR030C	Pkinase	1q8z_A 1q97_A	YBL016W	Pkinase	2eue_A 2eue_B
1.18685	38.8742		YLL026W	AAA	1qvr_A	YOL094C	AAA	1sxj_B 1sxj_C
1.17332	42.1603		YDR507C	Pkinase	2eue_B 2eue_A	YDR247W	Pkinase	2eue_A 2eue_B
1.15984	42.9936		YDR328C	Skp1_POZ	1nex_A 1nex_C	YDR139C	ubiquitin	1otr_B 1q0w_B
1.1538	37.9025		YJL187C	Pkinase	1zy4_B 1zy5_B	YMR001C	Pkinase	2eue_B 2eue_A
1.14949	38.6435		YGL100W	WD40	1erj_A 1erj_B	YLR208W	WD40	1erj_B 1erj_A
1.14643	50.7325		YPL203W	Pkinase	1fot_A 2eue_A	YER123W	Pkinase	1how_A 1q8y_A
1.1171	38.3042		YLR291C	IF-2B	1vb5_B	YKR026C	IF-2B	1w2w_J 1w2w_F
1.11591	37.8386		YKL168C	Pkinase	2eue_B 2eue_A	YNL307C	Pkinase	1q8z_A 1q8z_B
1.11533	29.4874		YPL203W	Pkinase	1fot_A 2eue_A	YPL031C	Pkinase	2eue_A 2eue_B
1.11522	56.5672		YLR060W	B5	2cxi_A	YFL022C	tRNA-synt_2d	1pys_A
1.11501	30.0327		YOR317W	AMP-binding	2d1s_A	YMR246W	AMP-binding	1ba3_
1.11022	29.4583		YER172C	DEAD	1s2m_A	YKR086W	Helicase_C	2db3_C
1.08893	36.0906		YOL127W	Ribosomal_L23	1s1i_T	YDL191W	Ribosomal_L29	1s1i_X
1.08227	39.8976		YOR326W	IQ	2dfs_M	YBR109C	efhand	1lkj_A 1f55_A
1.07353	39.8417		YGR261C	Adaptin_N	1gw5_B	YKL135C	Adaptin_N	1w63_J
1.06764	39.54		YPR119W	Cyclin_C	2b9r_A	YGR108W	Cyclin_C	2b9r_A
1.06667	38.3907		YER031C	Ras	1ukv_Y 1yzn_A	YGL210W	Ras	1ukv_Y 1yzn_A
1.06356	42.5272		YHR023W	Myosin_head	1i84_V	YPR188C	efhand	1lkj_A 1f54_A
1.05245	46.8215		YER165W	RRM_1	1cvj_F	YGL044C	RRM_1	1p1t_A
1.04796	43.2265		YPR141C	Kinesin	1f9t_A 1f9u_A	YEL061C	Kinesin	1f9t_A 3kar_
1.04744	41.4623		YJL095W	Pkinase	1fot_A 1zy5_B	YHR102W	Pkinase	1zy4_B 1zy5_A
1.04371	38.9866		YAL051W	Zn_clus	1hwt_H 1hwt_G	YOR363C	Zn_clus	1hwt_G 1hwt_C
1.01628	38.0783		YOL016C	Pkinase	2eue_B 2eue_A	YJL128C	Pkinase	1fot_A 1zy5_A
1.00745	44.4778		YJL095W	Pkinase	1fot_A 1zy5_B	YHR082C	Pkinase	2eue_A 2eue_B
0.999901	41.7521		YER174C	Thioredoxin	2j23_B	YDR098C	Thioredoxin	2j23_B
0.976124	42.7398		YGR162W	MIF4G	1hu3_A	YMR125W	MIF4G	1h2u_A
0.970451	35.8287		YLL008W	DEAD	1s2m_A 1fuu_B	YDL031W	Helicase_C	1s2m_A 1fuu_B
0.944193	44.9827		YLR347C	IBN_N	2bku_D 2bpt_A	YLR249W	ABC_tran	2iwh_A
0.937127	32.169		YLR222C	WD40	1trj_A 1nex_D	YLL011W	WD40	1nex_D 1nex_B
0.934031	30.9286		YNL113W	RNA_pol_L	1nt9_K 1twg_K	YIL021W	RNA_pol_A_bac	1twf_C 1r9t_C
0.929827	27.8599		YJL128C	Pkinase	1fot_A 1zy5_A	YPL153C	FHA	1qu5_A 1dmz_A
0.929032	39.7633		YLL050C	Cofilin_ADF	1cfy_B 1cfy_A	YGR080W	Cofilin_ADF	1m4j_A
0.924185	36.8224		YPR119W	Cyclin_C	2b9r_A	YCR091W	Pkinase	1fot_A 2eue_B
0.921092	39.7114		YJL074C	SMC_N	1w1w_D 1w1w_B	YFR031C	SMC_N	1w1w_B 1w1w_A
0.893136	44.9729		YHR030C	Pkinase	1q8z_A 1q97_A	YOL016C	Pkinase	2eue_B 2eue_A
0.87192	40.5832		YOR194C	TFIIA	1rm1_C 1nh2_C	YKL058W	TFIIA_gamma_C	1rm1_B 1ytf_D
0.871407	40.7327		YJL095W	Pkinase	1fot_A 1zy5_B	YPR054W	Pkinase	2eue_A 2eue_B
0.862194	41.5527		YMR276W	ubiquitin	2bwe_S	YIL148W	ubiquitin	1otr_B 1q0w_B
0.852502	47.1338		YDR032C	Flavodoxin_1	2a5l_B	YCR004C	Flavodoxin_1	2a5l_B
0.842689	35.463		YGR261C	Adaptin_N	1gw5_B	YJL024C	Clat_adaptor_s	1w63_T
0.840019	38.2274		YLL026W	AAA	1qvr_A	YJR068W	AAA	1sxj_D 1sxj_C
0.831309	39.1253		YOR120W	Aldo_ket_red	1dla_B	YBR149W	Aldo_ket_red	1zua_X
0.825395	38.9087		YML057W	Metallophos	1aui_A	YDR155C	Pro_isomerase	1ist_B 1ist_A
0.824713	37.0078		YPL031C	Pkinase	2eue_A 2eue_B	YPL140C	Pkinase	1fot_A 2eue_A
0.800754	42.251		YLL011W	WD40	1nex_D 1nex_B	YLR129W	WD40	1erj_C 1erj_B
0.777367	31.2359		YJL141C	Pkinase	1q97_A 1q99_A	YHR030C	Pkinase	1q8z_A 1q97_A
0.775604	36.4632		YAL030W	Synaptobrevin	1sfc_I	YOR036W	SNARE	1dn1_B
0.770469	36.7822		YDL102W	DNA_pol_B	2gv9_A	YNL262W	DNA_pol_B	1q8i_A
0.768851	44.1112		YGR261C	Adaptin_N	1gw5_B	YOL062C	Adap_comp_sub	2bp5_M
0.758713	46.4737		YBL105C	Pkinase	1fot_A 2eue_A	YPR119W	Cyclin_C	2b9r_A
0.749577	35.4343		YPR119W	Cyclin_C	2b9r_A	YMR001C	Pkinase	2eue_B 2eue_A
0.740717	33.5135		YDL056W	Ank	1sw6_A 1sw6_B	YCR073C	Pkinase	1zy4_A 1zy4_B
0.718544	38.9068		YPL140C	Pkinase	1fot_A 2eue_A	YHR102W	Pkinase	1zy4_B 1zy5_A
0.712387	33.0833		YGR095C	RNase_PH_C	2nn6_D	YJR007W	S1	1q46_A
0.710739	37.3403		YLR362W	Pkinase	1fot_A 2eue_B	YIL035C	Pkinase	2eue_B 2eue_A
0.701481	40.6691		YOR151C	RNA_pol_Rpb2_2	1nik_B 1y1w_B	YIL021W	RNA_pol_A_bac	1twf_C 1r9t_C
0.694338	38.4231		YML100W	Glyco_transf_20	1gz5_D	YDR074W	Glyco_transf_20	1uqt_A
0.693571	43.5892		YGL195W	HEAT	2ix3_A	YPL082C	Helicase_C	1z6a_A
0.685762	35.206		YIL035C	Pkinase	2eue_B 2eue_A	YOR061W	Pkinase	2eue_A 2eue_B
0.65163	38.3531		YJL141C	Pkinase	1q97_A 1q99_A	YJL164C	Pkinase	1fot_A 2eue_A
0.649708	39.4103		YOR327C	Synaptobrevin	1sfc_A	YPL232W	Syntaxin	1fio_A
0.617765	36.1303		YLR362W	Pkinase	1fot_A 2eue_B	YHL007C	PBD	1f3m_A
0.6055	27.1202		YKL048C	Pkinase	2eue_B 2eue_A	YPR119W	Cyclin_C	2b9r_A
0.599886	33.155		YBL016W	Pkinase	2eue_A 2eue_B	YDR477W	Pkinase	2eue_A 2eue_B
0.59907	44.8968		YJR132W	IBN_N	1wa5_C 1z3h_B	YLR347C	IBN_N	2bku_D 2bpt_A
0.593902	37.2462		YOR232W	GrpE	1dkg_B	YJR045C	HSP70	1yuw_A
0.590869	41.6167		YGL195W	HEAT	2ix3_A	YLR347C	IBN_N	2bku_D 2bpt_A
0.589179	37.4565		YHL007C	PBD	1f3m_A	YBR160W	Pkinase	2eue_B 2eue_A
0.587412	37.5331		YPR181C	zf-Sec23_Sec24	1m2o_C 1m2v_A	YHR098C	zf-Sec23_Sec24	1m2v_B 1pcx_A
0.586856	35.0371		YLR270W	DcpS	1xml_A	YOR173W	DcpS	1xml_A
0.575788	39.4318		YGR159C	RRM_1	1cvj_F	YKL193C	LRR_1	1o6v_A
0.567228	42.3751		YLL011W	WD40	1nex_D 1nex_B	YCR057C	WD40	1trj_A 1erj_C
0.563475	36.4652		YPL031C	Pkinase	2eue_A 2eue_B	YGR233C	Ank	1ixv_A 1wg0_A
0.559866	36.4422		YMR291W	Pkinase	2eue_B 2eue_A	YMR139W	Pkinase	1q8z_B 1q8y_B
0.555577	37.1538		YAR019C	Pkinase	1fot_A 2eue_A	YMR001C	Pkinase	2eue_B 2eue_A
0.538647	37.8375		YBL058W	UBX	1s3s_G	YDL126C	CDC48_N	1yq0_B
0.529587	34.9407		YGL070C	RNA_POL_M_15KD	1pqv_I 1r5u_I	YOR116C	RNA_pol_Rpb1_5	1twf_A 1r5u_A
0.512918	36.7215		YHR023W	Myosin_head	1i84_V	YFL039C	Actin	1y64_A
0.504538	36.0896		YMR197C	V-SNARE	2nps_C	YOL018C	Syntaxin	1dn1_B
0.503617	36.4551		YOR036W	SNARE	1dn1_B	YMR183C	Syntaxin	1fio_A
0.499186	34.8715		YLR409C	WD40	1trj_A	YLL011W	WD40	1nex_D 1nex_B
0.479126	31.4237		YPL203W	Pkinase	1fot_A 2eue_A	YBR028C	Pkinase	1fot_A 1zy4_B
0.464954	35.5037		YBR114W	Helicase_C	1z6a_A	YMR190C	Helicase_C	1s2m_A 1fuu_B
0.462563	39.4776		YBR264C	Ras	1ek0_A 1g17_B	YER031C	Ras	1ukv_Y 1yzn_A
0.462	35.8763		YPR119W	Cyclin_C	2b9r_A	YJL165C	Pkinase	2eue_B 2eue_A
0.458513	36.0435		YHR030C	Pkinase	1q8z_A 1q97_A	YLR096W	Pkinase	2eue_B 2eue_A
0.454436	36.3425		YBL037W	Adaptin_N	1gw5_A	YJR005W	Adaptin_N	1w63_F
0.450978	32.6948		YAL017W	Pkinase	2eue_B 2eue_A	YOL045W	Pkinase	2eue_B 2eue_A
0.449214	36.5445		YGR133W	UQ_con	1fzy_B 1fzy_A	YDR265W	zf-C3HC4	1chc_
0.426692	40.213		YGL195W	HEAT	2ix3_A	YFL038C	Ras	1ukv_Y 1yzn_A
0.412071	33.0346		YJL164C	Pkinase	1fot_A 2eue_A	YKL116C	Pkinase	2eue_B 2eue_A
0.406338	29.0689		YPL147W	ABC_tran	1jj7_A	YLL048C	ABC_tran	2cbz_A
0.405435	29.0636		YGL210W	Ras	1ukv_Y 1yzn_A	YFL038C	Ras	1ukv_Y 1yzn_A
0.393577	32.1378		YCR084C	WD40	1erj_B 1erj_A	YKL213C	WD40	1nex_D 1nex_B
0.383011	33.3532		YIL035C	Pkinase	2eue_B 2eue_A	YKL101W	Pkinase	2eue_A 2eue_B
0.368851	35.5866		YBR155W	TPR_1	2dba_A	YJR032W	TPR_1	1ihg_A
0.367913	42.0516		YJR005W	Adaptin_N	1w63_F	YJL024C	Clat_adaptor_s	1w63_T
0.363332	35.1898		YPR181C	zf-Sec23_Sec24	1m2o_C 1m2v_A	YNL049C	zf-Sec23_Sec24	1m2v_B 1pd1_A
0.346191	39.1506		YKL088W	Flavoprotein	1qzu_C	YKR072C	Flavoprotein	1qzu_B
0.340676	40.4898		YPL209C	Pkinase	1fot_A 2eue_A	YPR119W	Cyclin_C	2b9r_A
0.34008	32.5971		YNL307C	Pkinase	1q8z_A 1q8z_B	YFR014C	Pkinase	2eue_A 2eue_B
0.339692	45.0103		YOR224C	RNA_pol_Rpb8	1sfo_H 1twc_H	YIL021W	RNA_pol_A_bac	1twf_C 1r9t_C
0.336613	34.2772		YGR092W	Pkinase	1fot_A 2eue_B	YPR119W	Cyclin_C	2b9r_A
0.334198	34.7497		YPR080W	GTP_EFTU_D3	1g7c_A 1ijf_A	YOR133W	EFG_C	1n0v_C 1u2r_A
0.318581	34.1645		YHL002W	SH3_1	1ssh_A 1oot_A	YNR006W	FYVE	1vfy_A
0.31402	35.6635		YLL011W	WD40	1nex_D 1nex_B	YDR324C	WD40	1erj_C 1erj_B
0.313021	35.1091		YHR079C	Pkinase	1zyd_B 1zyc_A	YNR047W	Pkinase	1fot_A 1zy4_A
0.312029	36.46		YDR388W	SH3_1	1ssh_A 1oot_A	YHR114W	SH3_1	2a28_A
0.2979	32.3407		YGL241W	IBN_N	1wa5_C 1z3h_B	YLR249W	ABC_tran	2iwh_A
0.295532	35.3859		YJL128C	Pkinase	1fot_A 1zy5_A	YLR113W	Pkinase	2eue_B 2eue_A
0.290137	35.3509		YJR132W	IBN_N	1wa5_C 1z3h_B	YER110C	IBN_N	2bpt_A 2bku_D
0.289771	28.0111		YNL037C	Iso_dh	2d1c_B	YOR136W	Iso_dh	2d1c_B
0.284069	41.8536		YOR151C	RNA_pol_Rpb2_2	1nik_B 1y1w_B	YOR224C	RNA_pol_Rpb8	1sfo_H 1twc_H
0.240077	40.794		YGL008C	E1-E2_ATPase	1mhs_A	YPL036W	E1-E2_ATPase	1mhs_B
0.214164	35.1842		YMR197C	V-SNARE	2nps_C	YOR106W	Syntaxin	1hs7_A
0.204349	33.7069		YHR016C	SH3_1	1ssh_A 1oot_A	YHR114W	SH3_1	2a28_A
0.191626	40.4572		YPR119W	Cyclin_C	2b9r_A	YDL155W	Cyclin_C	2b9r_A
0.191004	34.0343		YOR116C	RNA_pol_Rpb1_5	1twf_A 1r5u_A	YKL144C	RNA_pol_Rpb7_N	1y1v_G 1pqv_G
0.186886	34.4138		YPL256C	Cyclin_N	1h1s_D	YGR108W	Cyclin_C	2b9r_A
0.184681	35.4995		YOL016C	Pkinase	2eue_B 2eue_A	YPL031C	Pkinase	2eue_A 2eue_B
0.172852	31.0169		YOL016C	Pkinase	2eue_B 2eue_A	YKL166C	Pkinase	1fot_A 2eue_B
0.145155	37.1104		YGL125W	MTHFR	1v93_A	YPL023C	MTHFR	1v93_A
0.133022	33.2583		YLR167W	ubiquitin	1otr_B 1wr1_A	YMR276W	ubiquitin	2bwe_S
0.116169	32.6044		YJL095W	Pkinase	1fot_A 1zy5_B	YAR019C	Pkinase	1fot_A 2eue_A
0.114817	33.5497		YHR030C	Pkinase	1q8z_A 1q97_A	YER111C	Ank	1sw6_B 1sw6_A
0.112184	33.7668		YBL016W	Pkinase	2eue_A 2eue_B	YGR040W	Pkinase	2eue_B 2eue_A
0.112039	30.8464		YBR160W	Pkinase	2eue_B 2eue_A	YPL256C	Cyclin_N	1h1s_D
0.0887224	33.7812		YLR367W	Ribosomal_S8	1s1h_H 1pns_H	YPR132W	Ribosomal_S12	1s1h_L 1pns_L
0.0825709	43.1865		YBR160W	Pkinase	2eue_B 2eue_A	YDL155W	Cyclin_C	2b9r_A
0.0646962	31.4051		YPL218W	Arf	1m2o_B 1m2o_D	YIL109C	zf-Sec23_Sec24	1m2v_B 1pd1_A
0.0521544	25.8239		YER136W	GDI	1ukv_G	YER031C	Ras	1ukv_Y 1yzn_A
0.0479318	29.1258		YPR141C	Kinesin	1f9t_A 1f9u_A	YFL037W	Tubulin_C	1jff_B
0.0469217	27.9831		YKR094C	ubiquitin	1q0w_B 1otr_B	YMR276W	ubiquitin	2bwe_S
0.0444515	34.4632		YGL106W	efhand	1m46_A 1n2d_A	YML057W	Metallophos	1aui_A
0.0350358	42.8493		YBR288C	Adap_comp_sub	1w63_N	YJR058C	Clat_adaptor_s	1gw5_S
0.0349271	36.1635		YOL012C	Histone	1id3_G 1id3_C	YBL002W	Histone	1id3_H 1id3_D
0.0323601	32.3747		YJR005W	Adaptin_N	1w63_F	YOL062C	Adap_comp_sub	2bp5_M
0.0247367	27.1944		YPR119W	Cyclin_C	2b9r_A	YPR111W	Pkinase	1fot_A 2eue_A
0.0223183	34.2129		YCR066W	zf-C3HC4	1jm7_A	YGL058W	UQ_con	1ayz_B 1ayz_C
0.0140193	31.9696		YJL164C	Pkinase	1fot_A 2eue_A	YKL171W	Pkinase	2eue_A 2eue_B
0.0093506	26.7502		YOR210W	RNA_pol_N	1r5u_J 1twg_J	YIL021W	RNA_pol_A_bac	1twf_C 1r9t_C
0.0034292	34.666		YJL095W	Pkinase	1fot_A 1zy5_B	YOR231W	Pkinase	1fot_A 1zyd_B
0.0012902	37.9106		YKL166C	Pkinase	1fot_A 2eue_B	YGL180W	Pkinase	2eue_A 2eue_B
-0.000353	26.3216		YMR043W	SRF-TF	1mnm_B 1mnm_A	YMR042W	SRF-TF	1mnm_A 1mnm_B
-0.0008	31.9791		YJL070C	A_deaminase	2a3l_A	YML035C	A_deaminase	2a3l_A
-0.003186	37.5367		YNL098C	Ras	1ukv_Y 1yzn_A	YJL005W	LRR_1	1ziw_A
-0.011015	42.0094		YBL105C	Pkinase	1fot_A 2eue_A	YJL095W	Pkinase	1fot_A 1zy5_B
-0.029369	34.5815		YOR151C	RNA_pol_Rpb2_2	1nik_B 1y1w_B	YPR010C	RNA_pol_Rpb2_2	1r9t_B 1wcm_B
-0.039812	32.2456		YGL064C	Helicase_C	1s2m_A 1fuu_A	YOR290C	Helicase_C	1z6a_A
-0.041888	22.3417		YMR183C	Syntaxin	1fio_A	YDR164C	Sec1	1mqs_A
-0.055471	32.8519		YBR160W	Pkinase	2eue_B 2eue_A	YPR119W	Cyclin_C	2b9r_A
-0.071097	25.1105		YPR181C	zf-Sec23_Sec24	1m2o_C 1m2v_A	YPL218W	Arf	1m2o_B 1m2o_D
-0.073163	32.6289		YKL166C	Pkinase	1fot_A 2eue_B	YBR028C	Pkinase	1fot_A 1zy4_B
-0.073991	26.2635		YER148W	TBP	1rm1_A 1ngm_A	YGR246C	TFIIB	1ais_B
-0.074377	37.6257		YJR132W	IBN_N	1wa5_C 1z3h_B	YGL195W	HEAT	2ix3_A
-0.080399	33.9827		YNL098C	Ras	1ukv_Y 1yzn_A	YOL081W	RasGAP	1nf1_A
-0.095347	42.4624		YDL131W	HMGL-like	2ftp_A	YDL182W	HMGL-like	1ydo_B
-0.109197	30.7484		YPR119W	Cyclin_C	2b9r_A	YDR507C	Pkinase	2eue_B 2eue_A
-0.109649	40.3619		YBL047C	efhand	1f8h_A	YOR326W	IQ	2dfs_M
-0.119439	24.8307		YER082C	WD40	2g99_A	YLL011W	WD40	1nex_D 1nex_B
-0.120758	29.4385		YJL164C	Pkinase	1fot_A 2eue_A	YFL033C	Pkinase	1fot_A 2eue_B
-0.125674	36.6954		YER172C	DEAD	1s2m_A	YDR243C	Helicase_C	1fuu_B 1fuu_A
-0.129055	36.9531		YOR212W	WD40	1trj_A 1erj_A	YJR086W	G-gamma
-0.146206	38.4693		YHR030C	Pkinase	1q8z_A 1q97_A	YML074C	FKBP_C	1yat_
-0.149796	32.7204		YKR024C	DEAD	1s2m_A 1fuu_A	YDR194C	DEAD	1fuu_A 1fuu_B
-0.152941	31.3014		YOR317W	AMP-binding	2d1s_A	YBR041W	AMP-binding	1ry2_A
-0.163104	24.1491		YBR011C	Pyrophosphatase	1m38_A 1m38_B	YMR267W	Pyrophosphatase	1wgj_A 1e6a_A
-0.170898	32.0532		YAL040C	Cyclin_N	1w98_B	YDL155W	Cyclin_C	2b9r_A
-0.19325	24.4034		YPR119W	Cyclin_C	2b9r_A	YOL100W	Pkinase	1fot_A 2eue_B
-0.198367	40.684		YMR199W	Cyclin_N	1ol2_B	YDL155W	Cyclin_C	2b9r_A
-0.20554	30.0271		YOR233W	Pkinase	2eue_A 2eue_B	YDR264C	Ank	1ixv_A 1wg0_A
-0.210356	36.3934		YLL039C	ubiquitin	1otr_B 1q0w_B	YJR099W	Peptidase_C12	1cmx_A
-0.226814	33.0118		YBR058C	UCH	2dag_A	YIL148W	ubiquitin	1otr_B 1q0w_B
-0.233237	28.94		YGL049C	MIF4G	1hu3_A	YMR125W	MIF4G	1h2u_A
-0.234034	25.3287		YPR119W	Cyclin_C	2b9r_A	YJL187C	Pkinase	1zy4_B 1zy5_B
-0.241754	32.6829		YOR151C	RNA_pol_Rpb2_2	1nik_B 1y1w_B	YPR187W	RNA_pol_Rpb6	1twg_F 1y1w_F
-0.251416	35.5666		YIL035C	Pkinase	2eue_B 2eue_A	YDL056W	Ank	1sw6_A 1sw6_B
-0.253027	28.2466		YGL070C	RNA_POL_M_15KD	1pqv_I 1r5u_I	YOR151C	RNA_pol_Rpb2_2	1nik_B 1y1w_B
-0.258689	32.3642		YNR036C	Ribosomal_S12	1pns_L 1s1h_L	YMR188C	Ribosomal_S17	1pns_Q
-0.262166	27.0205		YJR059W	Pkinase	1fot_A 1zyc_D	YMR068W	Ank	1ixv_A 1wg0_A
-0.282279	31.7781		YDR477W	Pkinase	2eue_A 2eue_B	YPL042C	Pkinase	1q8y_B 1how_A
-0.286516	30.1019		YLR113W	Pkinase	2eue_B 2eue_A	YDR477W	Pkinase	2eue_A 2eue_B
-0.286911	28.6146		YNL262W	DNA_pol_B	1q8i_A	YNL102W	DNA_pol_B	1wns_A
-0.293758	28.9085		YMR116C	WD40	1trj_A 1nex_B	YPL151C	WD40	1trj_A 1nex_D
-0.296903	30.8183		YPR119W	Cyclin_C	2b9r_A	YER129W	Pkinase	2eue_B 2eue_A
-0.298829	30.6809		YLR259C	Cpn60_TCP1	1iok_B	YOR020C	Cpn10	1hx5_E
-0.301732	31.6513		YMR109W	SH3_1	1ruw_A 1va7_C	YHR114W	SH3_1	2a28_A
-0.319344	36.2426		YAR019C	Pkinase	1fot_A 2eue_A	YCR073C	Pkinase	1zy4_A 1zy4_B
-0.322202	24.0621		YJR005W	Adaptin_N	1w63_F	YKL135C	Adaptin_N	1w63_J
-0.349996	20.592		YIL035C	Pkinase	2eue_B 2eue_A	YER129W	Pkinase	2eue_B 2eue_A
-0.352341	33.5457		YFL039C	Actin	1y64_A	YAL029C	IQ	2dfs_M
-0.367112	36.2345		YAL016W	HEAT	1b3u_A	YLR347C	IBN_N	2bku_D 2bpt_A
-0.417048	25.2498		YDR164C	Sec1	1mqs_A	YPL232W	Syntaxin	1fio_A
-0.436235	30.0445		YPL203W	Pkinase	1fot_A 2eue_A	YOL016C	Pkinase	2eue_B 2eue_A
-0.443394	22.5317		YOR185C	Ras	1wa5_A 2bku_C	YLR347C	IBN_N	2bku_D 2bpt_A
-0.443979	30.4025		YDL134C	Metallophos	2ie4_C	YDL188C	Metallophos	2npp_C
-0.455373	30.5112		YAR018C	Pkinase	2eue_A 2eue_B	YOL113W	PBD	1f3m_B
-0.464101	31.9623		YKL168C	Pkinase	2eue_B 2eue_A	YLR248W	Pkinase	2eue_A 2eue_B
-0.464546	23.2356		YBR237W	Helicase_C	1s2m_A 1fuu_A	YKR086W	Helicase_C	2db3_C
-0.478333	20.4073		YPR120C	Cyclin_C	2b9r_A	YPR119W	Cyclin_C	2b9r_A
-0.499456	27.326		YDR207C	Zn_clus	1pyc_ 1hwt_C	YML099C	Zn_clus	1pyc_ 1hwt_H
-0.50098	24.115		YOR116C	RNA_pol_Rpb1_5	1twf_A 1r5u_A	YOR341W	RNA_pol_Rpb1_5	1y1w_A 2b63_A
-0.501823	20.7906		YFL008W	SMC_N	1w1w_C 1w1w_A	YJL074C	SMC_N	1w1w_D 1w1w_B
-0.503669	31.8461		YHR114W	SH3_1	2a28_A	YKL129C	SH3_1	1ruw_A 1va7_B
-0.531998	32.3313		YNL287W	Adaptin_N	1w63_F	YDR238C	Adaptin_N	1gw5_B
-0.539772	27.5616		YOR116C	RNA_pol_Rpb1_5	1twf_A 1r5u_A	YPR110C	RNA_pol_A_bac	1twh_C 2b63_C
-0.560502	30.7988		YOR151C	RNA_pol_Rpb2_2	1nik_B 1y1w_B	YOL005C	RNA_pol_L	1i3q_K 1nt9_K
-0.562182	29.2434		YBR234C	WD40	1k8k_C	YOR269W	WD40	1nex_D 1nex_B
-0.572011	30.6091		YNL307C	Pkinase	1q8z_A 1q8z_B	YAR019C	Pkinase	1fot_A 2eue_A
-0.573049	25.897		YCR088W	SH3_1	1jo8_A	YHR016C	SH3_1	1ssh_A 1oot_A
-0.580785	29.4162		YDL195W	WD40	1r5m_A 1trj_A	YLR208W	WD40	1erj_B 1erj_A
-0.597942	36.4933		YLR367W	Ribosomal_S8	1s1h_H 1pns_H	YBR048W	Ribosomal_S17	1s1h_Q 1pns_Q
-0.619164	27.4842		YFL039C	Actin	1y64_A	YNL059C	Actin	1y64_A
-0.628761	28.9564		YIL142W	Cpn60_TCP1	1a6d_A	YFR019W	Cpn60_TCP1	1a6d_B
-0.631676	29.6518		YJL141C	Pkinase	1q97_A 1q99_A	YJL095W	Pkinase	1fot_A 1zy5_B
-0.642434	27.5783		YJR059W	Pkinase	1fot_A 1zyc_D	YPR119W	Cyclin_C	2b9r_A
-0.647408	31.9412		YML124C	Tubulin_C	1z2b_C	YPR141C	Kinesin	1f9t_A 1f9u_A
-0.668189	28.2854		YJR059W	Pkinase	1fot_A 1zyc_D	YAR018C	Pkinase	2eue_A 2eue_B
-0.674057	33.7889		YNL307C	Pkinase	1q8z_A 1q8z_B	YKL101W	Pkinase	2eue_A 2eue_B
-0.693309	24.4595		YPR181C	zf-Sec23_Sec24	1m2o_C 1m2v_A	YIL109C	zf-Sec23_Sec24	1m2v_B 1pd1_A
-0.700491	26.9842		YDR432W	RRM_1	1y0f_B	YIR009W	RRM_1	1oia_A
-0.710453	28.434		YOR326W	IQ	2dfs_M	YKL129C	SH3_1	1ruw_A 1va7_B
-0.719203	25.9938		YBL037W	Adaptin_N	1gw5_A	YGR261C	Adaptin_N	1gw5_B
-0.72868	33.1106		YHR023W	Myosin_head	1i84_V	YOR326W	IQ	2dfs_M
-0.73748	28.026		YPL256C	Cyclin_N	1h1s_D	YDL155W	Cyclin_C	2b9r_A
-0.744784	27.0544		YLR262C	Ras	1ek0_A 1g17_B	YGL210W	Ras	1ukv_Y 1yzn_A
-0.745733	32.7077		YGL253W	Hexokinase_2	1ig8_A	YFR053C	Hexokinase_2	1ig8_A
-0.748865	19.8656		YOR151C	RNA_pol_Rpb2_2	1nik_B 1y1w_B	YOR210W	RNA_pol_N	1r5u_J 1twg_J
-0.763677	29.4514		YPR119W	Cyclin_C	2b9r_A	YMR199W	Cyclin_N	1ol2_B
-0.770328	26.2947		YHR023W	Myosin_head	1i84_V	YAL029C	IQ	2dfs_M
-0.772537	21.8248		YPR119W	Cyclin_C	2b9r_A	YAL040C	Cyclin_N	1w98_B
-0.776716	37.0915		YLR268W	Synaptobrevin	1gl2_A	YAL030W	Synaptobrevin	1sfc_I
-0.783889	31.6743		YLR113W	Pkinase	2eue_B 2eue_A	YGL158W	Pkinase	2eue_A 2eue_B
-0.789314	27.4566		YJR132W	IBN_N	1wa5_C 1z3h_B	YOR185C	Ras	1wa5_A 2bku_C
-0.789567	31.1845		YEL037C	UBA	1x3w_B 1x3z_B	YIL148W	ubiquitin	1otr_B 1q0w_B
-0.791801	24.8012		YOR116C	RNA_pol_Rpb1_5	1twf_A 1r5u_A	YPR010C	RNA_pol_Rpb2_2	1r9t_B 1wcm_B
-0.795968	23.3094		YKL166C	Pkinase	1fot_A 2eue_B	YER123W	Pkinase	1how_A 1q8y_A
-0.801098	30.3342		YOR233W	Pkinase	2eue_A 2eue_B	YAR019C	Pkinase	1fot_A 2eue_A
-0.806536	28.8536		YBL016W	Pkinase	2eue_A 2eue_B	YGL158W	Pkinase	2eue_A 2eue_B
-0.80999	21.9647		YHR005C	G-alpha	1m2o_D 1m2o_B	YOR212W	WD40	1trj_A 1erj_A
-0.812385	27.011		YJL095W	Pkinase	1fot_A 1zy5_B	YKL168C	Pkinase	2eue_B 2eue_A
-0.814388	19.9518		YBR109C	efhand	1lkj_A 1f55_A	YDR155C	Pro_isomerase	1ist_B 1ist_A
-0.814459	35.8516		YPL155C	Kinesin	3kar_ 1f9t_A	YEL061C	Kinesin	1f9t_A 3kar_
-0.82005	28.8633		YBL105C	Pkinase	1fot_A 2eue_A	YOR231W	Pkinase	1fot_A 1zyd_B
-0.826271	26.7475		YBR126C	Glyco_transf_20	1uqt_B	YML100W	Glyco_transf_20	1gz5_D
-0.827172	26.9187		YCL035C	Glutaredoxin	2jac_A	YDR453C	AhpC-TSA	1qmv_C
-0.83625	31.3164		YAL029C	IQ	2dfs_M	YPR188C	efhand	1lkj_A 1f54_A
-0.838436	33.6459		YHR005C	G-alpha	1m2o_D 1m2o_B	YER020W	G-alpha	1fqk_A
-0.855784	18.2568		YOR116C	RNA_pol_Rpb1_5	1twf_A 1r5u_A	YBR154C	RNA_pol_Rpb5_N	1r9t_E 1y1y_E
-0.863175	26.1028		YLR362W	Pkinase	1fot_A 2eue_B	YJL128C	Pkinase	1fot_A 1zy5_A
-0.870315	27.2352		YDR032C	Flavodoxin_1	2a5l_B	YBR052C	Flavodoxin_1	2a5l_B
-0.877624	27.2369		YKR014C	Ras	1ek0_A 1ky2_A	YER031C	Ras	1ukv_Y 1yzn_A
-0.889111	26.357		YMR290C	Helicase_C	1s2m_A 1fuu_A	YDR194C	DEAD	1fuu_A 1fuu_B
-0.901226	26.6848		YOR116C	RNA_pol_Rpb1_5	1twf_A 1r5u_A	YPR187W	RNA_pol_Rpb6	1twg_F 1y1w_F
-0.901588	36.7286		YOL012C	Histone	1id3_G 1id3_C	YDR224C	Histone	1id3_H 1id3_D
-0.901967	32.8558		YMR109W	SH3_1	1ruw_A 1va7_C	YOR326W	IQ	2dfs_M
-0.916316	27.0357		YNL307C	Pkinase	1q8z_A 1q8z_B	YNR047W	Pkinase	1fot_A 1zy4_A
-0.919894	24.9399		YGR108W	Cyclin_C	2b9r_A	YDL155W	Cyclin_C	2b9r_A
-0.941621	22.4489		YPR141C	Kinesin	1f9t_A 1f9u_A	YGL216W	Kinesin	3kar_ 1f9t_A
-0.949328	20.421		YPR165W	Ras	1ek0_A 1g17_A	YBL105C	Pkinase	1fot_A 2eue_A
-0.965428	23.759		YOL016C	Pkinase	2eue_B 2eue_A	YIL035C	Pkinase	2eue_B 2eue_A
-0.966919	35.2467		YDL159W	Pkinase	2eue_B 2eue_A	YBL016W	Pkinase	2eue_A 2eue_B
-0.968632	22.5637		YMR308C	HEAT	2bpt_A 2bku_B	YLR347C	IBN_N	2bku_D 2bpt_A
-0.97034	26.2509		YNR047W	Pkinase	1fot_A 1zy4_A	YPR119W	Cyclin_C	2b9r_A
-0.973031	17.5888		YGR092W	Pkinase	1fot_A 2eue_B	YNR047W	Pkinase	1fot_A 1zy4_A
-0.978173	26.4476		YML032C	Rad52_Rad22	1kn0_E	YDL059C	Rad52_Rad22	1kn0_I
-0.986383	27.4905		YDL029W	Actin	1y64_A	YOR122C	Profilin	1ypr_B 1k0k_A
-0.995489	21.2183		YPR161C	Pkinase	1zy5_A 1zy4_B	YIL095W	Pkinase	1zy5_B 1zy4_A
-1.00205	30.4232		YJL164C	Pkinase	1fot_A 2eue_A	YPL203W	Pkinase	1fot_A 2eue_A
-1.00332	32.1514		YBL047C	efhand	1f8h_A	YML057W	Metallophos	1aui_A
-1.00626	27.6334		YPR141C	Kinesin	1f9t_A 1f9u_A	YPL155C	Kinesin	3kar_ 1f9t_A
-1.01258	27.3185		YJL187C	Pkinase	1zy4_B 1zy5_B	YGR108W	Cyclin_C	2b9r_A
-1.06776	18.9286		YOR116C	RNA_pol_Rpb1_5	1twf_A 1r5u_A	YOR207C	RNA_pol_Rpb2_2	1y1y_B 1twc_B
-1.0709	22.4622		YAL060W	ADH_N	1piw_B 1piw_A	YAL061W	ADH_N	1q1n_A 1ps0_A
-1.09101	25.5589		YHR079C	Pkinase	1zyd_B 1zyc_A	YAR019C	Pkinase	1fot_A 2eue_A
-1.09426	25.5385		YGL179C	Pkinase	2eue_A 2eue_B	YGR233C	Ank	1ixv_A 1wg0_A
-1.09977	27.0158		YFL008W	SMC_N	1w1w_C 1w1w_A	YNL250W	Rad50_zn_hook	1i84_V
-1.10341	25.1949		YJL095W	Pkinase	1fot_A 1zy5_B	YNL135C	FKBP_C	1yat_
-1.11657	31.0378		YLR249W	ABC_tran	2iwh_A	YMR288W	HEAT	2nym_D
-1.15503		28.9173	YNL016W	RRM_1	1cvj_F	YPL190C	RRM_1	1wf2_A
-1.15703	32.9901		YGL137W	WD40	1erj_B 1erj_C	YDL019C	PH	2d9x_A
-1.16446	25.6204		YLR347C	IBN_N	2bku_D 2bpt_A	YER110C	IBN_N	2bpt_A 2bku_D
-1.17682	21.3304		YGR092W	Pkinase	1fot_A 2eue_B	YMR001C	Pkinase	2eue_B 2eue_A
-1.19086	18.6288		YPR165W	Ras	1ek0_A 1g17_A	YDR389W	RhoGAP	1am4_A
-1.19414	25.7741		YFL039C	Actin	1y64_A	YOR141C	Actin	1u2v_B
-1.19812	27.0539		YBR160W	Pkinase	2eue_B 2eue_A	YMR001C	Pkinase	2eue_B 2eue_A
-1.22948	27.6167		YCR066W	zf-C3HC4	1jm7_A	YGL087C	UQ_con	1jat_B 1qcq_A
-1.25119	21.1457		YDL140C	RNA_pol_Rpb1_7	1nik_A 1r9s_A	YOR224C	RNA_pol_Rpb8	1sfo_H 1twc_H
-1.25872	24.504		YLR208W	WD40	1erj_B 1erj_A	YNL317W	WD40	1erj_B 1erj_A
-1.27926	24.6822		YBL063W	Kinesin	3kar_ 1f9t_A	YGL216W	Kinesin	3kar_ 1f9t_A
-1.30797	29.1132		YER110C	IBN_N	2bpt_A 2bku_D	YPL082C	Helicase_C	1z6a_A
-1.31079	25.0154		YHL007C	PBD	1f3m_A	YGR108W	Cyclin_C	2b9r_A
-1.31563	25.3287		YBR048W	Ribosomal_S17	1s1h_Q 1pns_Q	YGR118W	Ribosomal_S12	1s1h_L 1pns_L
-1.35179	21.8187		YKL166C	Pkinase	1fot_A 2eue_B	YDR490C	Pkinase	1fot_A 2eue_A
-1.35452	24.7914		YFL005W	Ras	1g17_B 1g16_B	YGL210W	Ras	1ukv_Y 1yzn_A
-1.35641	30.7714		YLR096W	Pkinase	2eue_B 2eue_A	YHR102W	Pkinase	1zy4_B 1zy5_A
-1.3575	24.4605		YER148W	TBP	1rm1_A 1ngm_A	YER159C	CBFD_NFYB_HMF	1jfi_A
-1.35897	22.2716		YKR014C	Ras	1ek0_A 1ky2_A	YFL038C	Ras	1ukv_Y 1yzn_A
-1.37538		26.4503	YIL061C	RRM_1	2cqd_A	YPL190C	RRM_1	1wf2_A
-1.38007	26.9667		YOR106W	Syntaxin	1hs7_A	YLR396C	Sec1	1fvf_A
-1.39255	25.504		YJL047C	Cullin	1ldk_B	YDL132W	Cullin	1ldj_A
-1.39657	23.5094		YMR197C	V-SNARE	2nps_C	YAL030W	Synaptobrevin	1sfc_I
-1.40101	21.5218		YAR019C	Pkinase	1fot_A 2eue_A	YER129W	Pkinase	2eue_B 2eue_A
-1.41251	27.1553		YPL082C	Helicase_C	1z6a_A	YGL241W	IBN_N	1wa5_C 1z3h_B
-1.41607	18.0773		YJL187C	Pkinase	1zy4_B 1zy5_B	YCL024W	Pkinase	2eue_B 2eue_A
-1.4228	23.9614		YIR009W	RRM_1	1oia_A	YOR319W	RRM_1	1cvj_C
-1.42774	22.6242		YAL030W	Synaptobrevin	1sfc_I	YPL232W	Syntaxin	1fio_A
-1.44476		22.8017	YER165W	RRM_1	1cvj_F	YPL190C	RRM_1	1wf2_A
-1.4597	27.7926		YGR261C	Adaptin_N	1gw5_B	YJR058C	Clat_adaptor_s	1gw5_S
-1.46773	25.5282		YHR082C	Pkinase	2eue_A 2eue_B	YMR291W	Pkinase	2eue_B 2eue_A
-1.46823	23.1861		YPR120C	Cyclin_C	2b9r_A	YGR108W	Cyclin_C	2b9r_A
-1.4733	27.699		YOL018C	Syntaxin	1dn1_B	YOR036W	SNARE	1dn1_B
-1.48018	22.5036		YML057W	Metallophos	1aui_A	YKL190W	efhand	1fpw_A 1lkj_A
-1.4842	18.6674		YKL091C	CRAL_TRIO_N	1aua_	YMR079W	CRAL_TRIO_N	1aua_
-1.48657	21.7806		YLL011W	WD40	1nex_D 1nex_B	YNL317W	WD40	1erj_B 1erj_A
-1.4926	29.0877		YLR293C	Ras	1wa5_A 2bku_C	YLR347C	IBN_N	2bku_D 2bpt_A
-1.50344	26.3265		YPL031C	Pkinase	2eue_A 2eue_B	YPR119W	Cyclin_C	2b9r_A
-1.53045	21.6427		YCR066W	zf-C3HC4	1jm7_A	YDR092W	UQ_con	1jbb_B 1jbb_A
-1.53272	32.2401		YNL071W	E3_binding	1zy8_K	YFL018C	Pyr_redox_dim	1jeh_A 1v59_B
-1.53348	32.7728		YDL192W	Arf	1mr3_F 1re0_A	YDR170C	Sec7	1ku1_A 1ku1_B
-1.54136	23.8465		YML072C	C2	1k5w_A	YNL087W	C2	1rh8_A
-1.5423	24.0928		YLR347C	IBN_N	2bku_D 2bpt_A	YNL189W	Arm	1wa5_B 2c1t_A
-1.55103	17.2913		YBR245C	Helicase_C	1z6a_A	YIL126W	Helicase_C	1z3i_X
-1.55555	23.7533		YML106W	Pribosyltran	1lh0_B	YMR271C	Pribosyltran	1oro_B
-1.56262	24.6165		YNL154C	Pkinase	1fot_A 2eue_A	YNR047W	Pkinase	1fot_A 1zy4_A
-1.56601	26.8031		YPR054W	Pkinase	2eue_A 2eue_B	YFL029C	Pkinase	1zyc_B 1zyc_A
-1.56831	17.8629		YBL105C	Pkinase	1fot_A 2eue_A	YNL154C	Pkinase	1fot_A 2eue_A
-1.5703	13.6621		YMR303C	ADH_N	1q1n_A 1piw_A	YBR145W	ADH_N	1piw_B 1piw_A
-1.5952	18.8519		YBL047C	efhand	1f8h_A	YDR155C	Pro_isomerase	1ist_B 1ist_A
-1.60208	23.4478		YDL004W	ATP-synt_DE_N	1qo1_J	Q0130	ATP-synt_C	1yce_S
-1.60215	21.6521		YLL039C	ubiquitin	1otr_B 1q0w_B	YDR328C	Skp1_POZ	1nex_A 1nex_C
-1.60616	25.8345		YKL168C	Pkinase	2eue_B 2eue_A	YJL106W	Pkinase	1q8z_B 1how_A
-1.60898	22.0399		YGL167C	Cation_ATPase_C	1vfp_A	YGL008C	E1-E2_ATPase	1mhs_A
-1.62204	17.2219		YJL095W	Pkinase	1fot_A 1zy5_B	YDL019C	PH	2d9x_A
-1.62935	27.181		YBR200W	SH3_1	1x2k_A	YAL041W	RhoGEF	2dx1_A
-1.63264		27.8911	YDR432W	RRM_1	1y0f_B	YPL190C	RRM_1	1wf2_A
-1.63536	24.7074		YLR163C	Peptidase_M16	1hr6_B 1hr6_H	YHR024C	Peptidase_M16	1hr8_A 1hr7_A
-1.63639	23.2225		YIL074C	2-Hacid_dh	1psd_B	YER081W	2-Hacid_dh	1psd_A
-1.63657	21.8678		YEL009C	bZIP_1	2dgc_A 1zim_B	YPL038W	zf-C2H2	2adr_
-1.6406	26.2908		YBR109C	efhand	1lkj_A 1f55_A	YML057W	Metallophos	1aui_A
-1.64422	25.7929		YML001W	Ras	1ky3_A 1ky2_A	YGL210W	Ras	1ukv_Y 1yzn_A
-1.65806	20.4539		YPL082C	Helicase_C	1z6a_A	YBR245C	Helicase_C	1z6a_A
-1.665	24.6727		YIL147C	Response_reg	1oxk_H 1oxk_L	YLR006C	Response_reg	1oxk_B 1oxk_L
-1.66887	18.4156		YOR326W	IQ	2dfs_M	YPR188C	efhand	1lkj_A 1f54_A
-1.70097	22.9577		YGL106W	efhand	1m46_A 1n2d_A	YPR188C	efhand	1lkj_A 1f54_A
-1.70877	26.3473		YFL039C	Actin	1y64_A	YJL081C	Actin	1y64_A
-1.71031	22.6648		YJR059W	Pkinase	1fot_A 1zyc_D	YKL116C	Pkinase	2eue_B 2eue_A
-1.71195	30.9654		YML057W	Metallophos	1aui_A	YLR433C	Metallophos	1aui_A
-1.72211	21.965		YOL018C	Syntaxin	1dn1_B	YOR327C	Synaptobrevin	1sfc_A
-1.7294	24.994		YGL210W	Ras	1ukv_Y 1yzn_A	YOR089C	Ras	1ek0_A 1g16_D
-1.73285	19.8484		YNL154C	Pkinase	1fot_A 2eue_A	YBR028C	Pkinase	1fot_A 1zy4_B
-1.7521	25.525		YDR477W	Pkinase	2eue_A 2eue_B	YGL019W	CK_II_beta	1jwh_C
-1.764	22.5422		YPL082C	Helicase_C	1z6a_A	YLR249W	ABC_tran	2iwh_A
-1.7679	22.0425		YLR354C	Transaldolase	2cwn_B	YGR043C	Transaldolase	1f05_B
-1.78538	17.1889		YDR453C	AhpC-TSA	1qmv_C	YML028W	AhpC-TSA	1qmv_J
-1.78717	20.1909		YBR288C	Adap_comp_sub	1w63_N	YBL037W	Adaptin_N	1gw5_A
-1.79073	14.7566		YKL166C	Pkinase	1fot_A 2eue_B	YFL033C	Pkinase	1fot_A 2eue_B
-1.79218	26.0547		YPL151C	WD40	1trj_A 1nex_D	YDR364C	WD40	1trj_A 1erj_A
-1.80536	22.1889		YGL137W	WD40	1erj_B 1erj_C	YLL011W	WD40	1nex_D 1nex_B
-1.80962	24.6622		YBL047C	efhand	1f8h_A	YAL029C	IQ	2dfs_M
-1.81245	24.8703		YJL081C	Actin	1y64_A	YOR141C	Actin	1u2v_B
-1.81417	15.3996		YKL168C	Pkinase	2eue_B 2eue_A	YAL017W	Pkinase	2eue_B 2eue_A
-1.82952	19.104		YOR141C	Actin	1u2v_B	YNL059C	Actin	1y64_A
-1.82956	22.4852		YPL043W	RRM_1	1x5s_A	YJL005W	LRR_1	1ziw_A
-1.83306	20.7746		YER103W	HSP70	1yuw_A	YBL075C	HSP70	1yuw_A
-1.83337	20.125		YMR197C	V-SNARE	2nps_C	YLR268W	Synaptobrevin	1gl2_A
-1.83422	20.703		YMR261C	Glyco_transf_20	1gz5_D	YDR074W	Glyco_transf_20	1uqt_A
-1.83862	25.7335		YDL140C	RNA_pol_Rpb1_7	1nik_A 1r9s_A	YIL021W	RNA_pol_A_bac	1twf_C 1r9t_C
-1.83984	21.6874		YCL067C	Homeobox	1mnm_D 1mnm_C	YCR097W	Homeobox	1f43_A 1yrn_A
-1.84591	19.9424		YKR014C	Ras	1ek0_A 1ky2_A	YLR262C	Ras	1ek0_A 1g17_B
-1.84898	22.254		YLR216C	TPR_1	1ihg_A	YDL134C	Metallophos	2ie4_C
-1.84968	25.6569		YPR120C	Cyclin_C	2b9r_A	YDL155W	Cyclin_C	2b9r_A
-1.8573	22.3009		YKL166C	Pkinase	1fot_A 2eue_B	YHR135C	Pkinase	2eue_A 2eue_B
-1.87318	20.8281		YDR381W	RRM_1	2f3j_A	YOR373W	LRR_1	1o6v_A
-1.87903	21.8687		YOR185C	Ras	1wa5_A 2bku_C	YBR017C	HEAT	1o6o_B 1o6o_A
-1.88809	13.7751		YOR337W	Zn_clus	1pyi_A	YDR207C	Zn_clus	1pyc_ 1hwt_C
-1.88844	20.9014		YGL070C	RNA_POL_M_15KD	1pqv_I 1r5u_I	YDL140C	RNA_pol_Rpb1_7	1nik_A 1r9s_A
-1.90657	22.3165		YOL012C	Histone	1id3_G 1id3_C	YDR225W	Histone	1id3_G 1id3_C
-1.90851	22.7124		YIL095W	Pkinase	1zy5_B 1zy4_A	YAR019C	Pkinase	1fot_A 2eue_A
-1.92722	20.5245		YBR142W	DEAD	1s2m_A 1fuu_A	YKR086W	Helicase_C	2db3_C
-1.93272	15.4073		YDL195W	WD40	1r5m_A 1trj_A	YNL317W	WD40	1erj_B 1erj_A
-1.94059	17.0507		YKL129C	SH3_1	1ruw_A 1va7_B	YAL029C	IQ	2dfs_M
-1.94964	27.8413		YPR120C	Cyclin_C	2b9r_A	YNR047W	Pkinase	1fot_A 1zy4_A
-1.95909	19.448		YMR197C	V-SNARE	2nps_C	YKL196C	Synaptobrevin	2nps_A
-1.9644	18.7315		YOL059W	NAD_Gly3P_dh_N	1x0x_A	YDL022W	NAD_Gly3P_dh_N	1x0v_A
-1.97891	20.2949		YBR041W	AMP-binding	1ry2_A	YMR246W	AMP-binding	1ba3_
-1.98633	18.3117		YDR194C	DEAD	1fuu_A 1fuu_B	YLL008W	DEAD	1s2m_A 1fuu_B
-1.99267	18.5593		YPR054W	Pkinase	2eue_A 2eue_B	YLR096W	Pkinase	2eue_B 2eue_A
-1.99377	19.7053		YNL154C	Pkinase	1fot_A 2eue_A	YHR135C	Pkinase	2eue_A 2eue_B
-2.00293	20.3373		YAR019C	Pkinase	1fot_A 2eue_A	YAR018C	Pkinase	2eue_A 2eue_B
-2.009	28.3509		YDL080C	TPP_enzyme_M	1qpb_A 1qpb_B	YGR087C	TPP_enzyme_M	1qpb_A 1qpb_B
-2.0136	20.6131		YJR005W	Adaptin_N	1w63_F	YJR058C	Clat_adaptor_s	1gw5_S
-2.02938	26.0589		YPR120C	Cyclin_C	2b9r_A	YMR199W	Cyclin_N	1ol2_B
-2.03666	20.2945		YER172C	DEAD	1s2m_A	YKL078W	Helicase_C	1hv8_B
-2.04422	21.3961		YJR113C	Ribosomal_S7	1pns_G 1s1h_G	YBR146W	Ribosomal_S9	1pns_I 1s1h_I
-2.04447	14.0625		YBR160W	Pkinase	2eue_B 2eue_A	YER111C	Ank	1sw6_B 1sw6_A
-2.04629	25.5755		YBL047C	efhand	1f8h_A	YBR109C	efhand	1lkj_A 1f55_A
-2.05942	18.919		YOR036W	SNARE	1dn1_B	YLR396C	Sec1	1fvf_A
-2.06414	12.3231		YOR185C	Ras	1wa5_A 2bku_C	YER110C	IBN_N	2bpt_A 2bku_D
-2.07184	22.4586		YIL046W	F-box	1nex_B 1nex_D	YDR328C	Skp1_POZ	1nex_A 1nex_C
-2.07743	18.6212		YBR126C	Glyco_transf_20	1uqt_B	YDR074W	Glyco_transf_20	1uqt_A
-2.09245	17.814		YCR088W	SH3_1	1jo8_A	YLL050C	Cofilin_ADF	1cfy_B 1cfy_A
-2.11366	17.3856		YOL113W	PBD	1f3m_B	YER122C	ArfGap	2owa_A
-2.11376	26.2564		YPR178W	WD40	1erj_B 1erj_A	YDR364C	WD40	1trj_A 1erj_A
-2.11754	18.9314		YNL116W	FHA	1uht_A	YHR115C	FHA	2csw_A
-2.13422	20.5652		YMR109W	SH3_1	1ruw_A 1va7_C	YBR109C	efhand	1lkj_A 1f55_A
-2.14472	19.3547		YDR037W	tRNA-synt_2	1eov_A	YLL018C	tRNA-synt_2	1eov_A
-2.16115	21.6633		YPR080W	GTP_EFTU_D3	1g7c_A 1ijf_A	YKR084C	GTP_EFTU_D3	1ije_A 1ijf_A
-2.16975	21.6049		YMR043W	SRF-TF	1mnm_B 1mnm_A	YCL067C	Homeobox	1mnm_D 1mnm_C
-2.19748	12.802		YJR059W	Pkinase	1fot_A 1zyc_D	YKL166C	Pkinase	1fot_A 2eue_B
-2.20219	15.9395		YHR183W	6PGD	1pgp_	YGR256W	6PGD	1pgp_
-2.20271	18.5662		YLR362W	Pkinase	1fot_A 2eue_B	YGR040W	Pkinase	2eue_B 2eue_A
-2.20374	25.22		YLR212C	Tubulin	1z5w_A	YPR141C	Kinesin	1f9t_A 1f9u_A
-2.2061	26.9528		YLR362W	Pkinase	1fot_A 2eue_B	YDL159W	Pkinase	2eue_B 2eue_A
-2.20761	19.3441		YLL018C	tRNA-synt_2	1eov_A	YHR019C	tRNA-synt_2	1eov_A
-2.20993	18.8456		YBL039C	GATase	1vco_A	YOR303W	GATase	1ce8_D
-2.21445	18.7637		YKL078W	Helicase_C	1hv8_B	YKR086W	Helicase_C	2db3_C
-2.21786	19.2771		YKL022C	TPR_1	1w3b_A	YHR166C	TPR_1	2fo7_A
-2.21873	17.6503		YFR014C	Pkinase	2eue_A 2eue_B	YKL166C	Pkinase	1fot_A 2eue_B
-2.22141	19.3154		YKL166C	Pkinase	1fot_A 2eue_B	YBR059C	Pkinase	2eue_B 2eue_A
-2.22391	19.4353		YNR047W	Pkinase	1fot_A 1zy4_A	YBR160W	Pkinase	2eue_B 2eue_A
-2.22822	14.8482		YHL007C	PBD	1f3m_A	YPL256C	Cyclin_N	1h1s_D
-2.24856	22.1153		YDL029W	Actin	1y64_A	YKL129C	SH3_1	1ruw_A 1va7_B
-2.26423	26.5405		YKL129C	SH3_1	1ruw_A 1va7_B	YBR109C	efhand	1lkj_A 1f55_A
-2.27948	20.0769		YMR109W	SH3_1	1ruw_A 1va7_C	YDL029W	Actin	1y64_A
-2.28505	26.8897		YGL097W	RCC1	1a12_C	YOR185C	Ras	1wa5_A 2bku_C
-2.28541	18.0933		YNL093W	Ras	1ek0_A 1g17_A	YOR089C	Ras	1ek0_A 1g16_D
-2.28603	13.3437		YKR014C	Ras	1ek0_A 1ky2_A	YOR370C	GDI	1ukv_G
-2.29795	12.5908		YER172C	DEAD	1s2m_A	YBR237W	Helicase_C	1s2m_A 1fuu_A
-2.30937	18.2422		YLR293C	Ras	1wa5_A 2bku_C	YOR185C	Ras	1wa5_A 2bku_C
-2.3113	22.4638		YPR120C	Cyclin_C	2b9r_A	YAL040C	Cyclin_N	1w98_B
-2.31719	18.08		YMR109W	SH3_1	1ruw_A 1va7_C	YAL029C	IQ	2dfs_M
-2.33448	11.6188		YNL154C	Pkinase	1fot_A 2eue_A	YDL056W	Ank	1sw6_A 1sw6_B
-2.33574	12.7217		YNL016W	RRM_1	1cvj_F	YGR250C	RRM_1	1p1t_A
-2.34048	23.8803		YFR034C	HLH	1a0a_A 1a0a_B	YMR308C	HEAT	2bpt_A 2bku_B
-2.35281	19.1096		YJR059W	Pkinase	1fot_A 1zyc_D	YMR291W	Pkinase	2eue_B 2eue_A
-2.35947	19.8234		YKL166C	Pkinase	1fot_A 2eue_B	YKL171W	Pkinase	2eue_A 2eue_B
-2.38538	17.1949		YIL035C	Pkinase	2eue_B 2eue_A	YDR477W	Pkinase	2eue_A 2eue_B
-2.3855	16.723		YNL154C	Pkinase	1fot_A 2eue_A	YER123W	Pkinase	1how_A 1q8y_A
-2.39804	23.8559		YMR308C	HEAT	2bpt_A 2bku_B	YOR185C	Ras	1wa5_A 2bku_C
-2.42916	18.3179		YNL016W	RRM_1	1cvj_F	YIR001C	RRM_1	1p1t_A
-2.43014	11.4553		YBR117C	Transketolase_C	1ay0_A 1ay0_B	YPR074C	Transketolase_C	1ngs_A 1ngs_B
-2.43138	22.2251		YBL105C	Pkinase	1fot_A 2eue_A	YBR160W	Pkinase	2eue_B 2eue_A
-2.43386	22.529		YNL154C	Pkinase	1fot_A 2eue_A	YPL204W	Pkinase	1fot_A 2eue_A
-2.43875	17.3596		YFL005W	Ras	1g17_B 1g16_B	YKR014C	Ras	1ek0_A 1ky2_A
-2.46479	21.6894		YER136W	GDI	1ukv_G	YNL093W	Ras	1ek0_A 1g17_A
-2.47174	13.6595		YDL003W	Rad21_Rec8	1w1w_E 1w1w_F	YFL008W	SMC_N	1w1w_C 1w1w_A
-2.48809	21.8309		YML001W	Ras	1ky3_A 1ky2_A	YKR014C	Ras	1ek0_A 1ky2_A
-2.49908	22.0746		YMR304W	UCH	1vjv_A	YBR058C	UCH	2dag_A
-2.50232	16.0935		YMR105C	PGM_PMM_I	3pmg_B	YKL127W	PGM_PMM_I	1vkl_A
-2.5067	17.8922		YBL047C	efhand	1f8h_A	YDL047W	Metallophos	2npp_F
-2.51059	13.1801		YMR183C	Syntaxin	1fio_A	YPL232W	Syntaxin	1fio_A
-2.51234	24.7806		YBR169C	HSP70	1yuw_A	YNL209W	HSP70	1yuw_A
-2.51785	14.6172		YBR142W	DEAD	1s2m_A 1fuu_A	YDR194C	DEAD	1fuu_A 1fuu_B
-2.53494	18.7923		YKR014C	Ras	1ek0_A 1ky2_A	YLR249W	ABC_tran	2iwh_A
-2.54489	15.7409		YOR361C	RRM_1	2nlw_A	YJL005W	LRR_1	1ziw_A
-2.54719	20.0643		YER151C	UCH	1vjv_A	YLR167W	ubiquitin	1otr_B 1wr1_A
-2.55646	11.4363		YLR134W	TPP_enzyme_M	1qpb_A 1qpb_B	YGR087C	TPP_enzyme_M	1qpb_A 1qpb_B
-2.5569	16.5264		YDL140C	RNA_pol_Rpb1_7	1nik_A 1r9s_A	YBR154C	RNA_pol_Rpb5_N	1r9t_E 1y1y_E
-2.57926	18.1981		YOR036W	SNARE	1dn1_B	YPL232W	Syntaxin	1fio_A
-2.59874	15.7322		YML074C	FKBP_C	1yat_	YBL047C	efhand	1f8h_A
-2.61282	16.4673		YMR109W	SH3_1	1ruw_A 1va7_C	YER118C	SH3_1	1nm7_A 1jqq_B
-2.61494	24.5437		YOL016C	Pkinase	2eue_B 2eue_A	YLL019C	Pkinase	1q8z_A 1q97_B
-2.61843	17.0653		YPR004C	ETF	2a1t_R	YMR145C	Pyr_redox	1v59_A 1jeh_A
-2.62492	18.3444		YDL140C	RNA_pol_Rpb1_7	1nik_A 1r9s_A	YPR187W	RNA_pol_Rpb6	1twg_F 1y1w_F
-2.63165	16.2221		YGL106W	efhand	1m46_A 1n2d_A	YHR023W	Myosin_head	1i84_V
-2.63598	15.8839		YGR092W	Pkinase	1fot_A 2eue_B	YAR019C	Pkinase	1fot_A 2eue_A
-2.63722	23.43		YER165W	RRM_1	1cvj_F	YGR250C	RRM_1	1p1t_A
-2.64987	11.8197		YDL140C	RNA_pol_Rpb1_7	1nik_A 1r9s_A	YOL005C	RNA_pol_L	1i3q_K 1nt9_K
-2.65014	11.8181		YDR381W	RRM_1	2f3j_A	YER068W	RRM_1	2cpi_A
-2.65926	14.942		YAR019C	Pkinase	1fot_A 2eue_A	YKL166C	Pkinase	1fot_A 2eue_B
-2.66376	15.2562		YJL133W	Mito_carr	1okc_A	YKR052C	Mito_carr	2c3e_A
-2.66731	16.0479		YMR291W	Pkinase	2eue_B 2eue_A	YPL256C	Cyclin_N	1h1s_D
-2.67072	13.5228		YDR381W	RRM_1	2f3j_A	YIR001C	RRM_1	1p1t_A
-2.67778	15.4282		YGR092W	Pkinase	1fot_A 2eue_B	YDL019C	PH	2d9x_A
-2.67786	16.1686		YDR432W	RRM_1	1y0f_B	YGR250C	RRM_1	1p1t_A
-2.70715	15.125		YBR264C	Ras	1ek0_A 1g17_B	YGL210W	Ras	1ukv_Y 1yzn_A
-2.71145	13.6159		YJR059W	Pkinase	1fot_A 1zyc_D	YKL168C	Pkinase	2eue_B 2eue_A
-2.71826	15.6906		YLR216C	TPR_1	1ihg_A	YDL188C	Metallophos	2npp_C
-2.72138	20.2093		YPR004C	ETF	2a1t_R	YML120C	Pyr_redox	1xhc_A
-2.72206	15.7254		YLR229C	Ras	1ek0_A 1g17_B	YAL041W	RhoGEF	2dx1_A
-2.74548	17.6959		YOR101W	Ras	1ukv_Y 1yzn_A	YLR310C	SH3_1	1ujy_A
-2.74572	15.8245		YOR185C	Ras	1wa5_A 2bku_C	YMR235C	LRR_1	1yrg_A
-2.754	19.684		YML074C	FKBP_C	1yat_	YKL022C	TPR_1	1w3b_A
-2.75444	16.8873		YLR429W	WD40	1erj_B 1erj_A	YDL195W	WD40	1r5m_A 1trj_A
-2.7698	15.9121		YDL185W	Hom_end_hint	1jva_A 1jva_B	YBR039W	ATP-synt	1qo1_G
-2.78345	16.4529		YDL029W	Actin	1y64_A	YNL271C	FH2	1y64_B 1ux5_A
-2.78434	21.144		YER151C	UCH	1vjv_A	YKR094C	ubiquitin	1q0w_B 1otr_B
-2.79089	9.36708		YMR190C	Helicase_C	1s2m_A 1fuu_B	YPL029W	Helicase_C	1fuu_A 1fuu_B
-2.80439	14.2282		YPL203W	Pkinase	1fot_A 2eue_A	YBR274W	Pkinase	2eue_A 2eue_B
-2.80555	12.3365		YNL154C	Pkinase	1fot_A 2eue_A	YDL019C	PH	2d9x_A
-2.8086	16.0745		YDR477W	Pkinase	2eue_A 2eue_B	YGL158W	Pkinase	2eue_A 2eue_B
-2.81999	14.9446		YDL185W	Hom_end_hint	1jva_A 1jva_B	YJR121W	ATP-synt_ab	1qo1_E 1qo1_D
-2.82094	15.0288		YGL100W	WD40	1erj_A 1erj_B	YDL195W	WD40	1r5m_A 1trj_A
-2.82992	10.4729		YML074C	FKBP_C	1yat_	YPL204W	Pkinase	1fot_A 2eue_A
-2.83496	16.3465		YIL061C	RRM_1	2cqd_A	YIR009W	RRM_1	1oia_A
-2.84225	13.5029		YKL196C	Synaptobrevin	2nps_A	YOR036W	SNARE	1dn1_B
-2.84803	14.9432		YGL106W	efhand	1m46_A 1n2d_A	YKL129C	SH3_1	1ruw_A 1va7_B
-2.87381	16.0857		YJL033W	DEAD	1s2m_A 1fuu_B	YOR290C	Helicase_C	1z6a_A
-2.87769	19.1229		YHR082C	Pkinase	2eue_A 2eue_B	YNL154C	Pkinase	1fot_A 2eue_A
-2.87777	12.4512		YBR115C	PP-binding	2gdw_A	YGL154C	ACPS	1qr0_A
-2.88388	19.3933		YBR160W	Pkinase	2eue_B 2eue_A	YGR108W	Cyclin_C	2b9r_A
-2.89539	14.3495		YOR036W	SNARE	1dn1_B	YGL095C	Sec1	1mqs_A
-2.89879	16.8312		YBL037W	Adaptin_N	1gw5_A	YJR058C	Clat_adaptor_s	1gw5_S
-2.90042	13.6353		YDR436W	Metallophos	2bcd_A	YML016C	Metallophos	2bcd_A
-2.91728	14.8737		YKL048C	Pkinase	2eue_B 2eue_A	YJL187C	Pkinase	1zy4_B 1zy5_B
-2.93021	18.1827		YDR243C	Helicase_C	1fuu_B 1fuu_A	YKR086W	Helicase_C	2db3_C
-2.93447	11.1471		YBR160W	Pkinase	2eue_B 2eue_A	YPR111W	Pkinase	1fot_A 2eue_A
-2.9351	14.4925		YDL135C	Rho_GDI	1doa_B	YKR055W	Ras	1g17_A 1g16_D
-2.93866	13.6197		YPR119W	Cyclin_C	2b9r_A	YPL256C	Cyclin_N	1h1s_D
-2.94114	12.0699		YMR197C	V-SNARE	2nps_C	YOR327C	Synaptobrevin	1sfc_A
-2.94427	16.3462		YDR432W	RRM_1	1y0f_B	YIR001C	RRM_1	1p1t_A
-2.94465	13.9746		YER136W	GDI	1ukv_G	YGL210W	Ras	1ukv_Y 1yzn_A
-2.94651	14.3394		YLL039C	ubiquitin	1otr_B 1q0w_B	YEL037C	UBA	1x3w_B 1x3z_B
-2.94732	14.3342		YGL043W	TFIIS_C	1pqv_S 1y1v_S	YDL140C	RNA_pol_Rpb1_7	1nik_A 1r9s_A
-2.95398	20.3427		YKR014C	Ras	1ek0_A 1ky2_A	YOR089C	Ras	1ek0_A 1g16_D
-2.9625	10.7523		YGR207C	ETF	1efp_D	YML120C	Pyr_redox	1xhc_A
-2.96422	14.504		YHR082C	Pkinase	2eue_A 2eue_B	YKL166C	Pkinase	1fot_A 2eue_B
-2.9723	21.0595		YBR160W	Pkinase	2eue_B 2eue_A	YDR507C	Pkinase	2eue_B 2eue_A
-2.97605	13.9681		YGR207C	ETF	1efp_D	YMR145C	Pyr_redox	1v59_A 1jeh_A
-2.98138	15.0232		YBR264C	Ras	1ek0_A 1g17_B	YKR014C	Ras	1ek0_A 1ky2_A
-2.98873	20.5091		YOR106W	Syntaxin	1hs7_A	YKL196C	Synaptobrevin	2nps_A
-2.99123	14.5226		YMR139W	Pkinase	1q8z_B 1q8y_B	YDR507C	Pkinase	2eue_B 2eue_A
-2.99754	5.55704		YDR388W	SH3_1	1ssh_A 1oot_A	YKL129C	SH3_1	1ruw_A 1va7_B
-3.00054	11.363		YER165W	RRM_1	1cvj_F	YIR001C	RRM_1	1p1t_A
-3.0016	12.6392		YHR135C	Pkinase	2eue_A 2eue_B	YDR264C	Ank	1ixv_A 1wg0_A
-3.00188	13.4015		YMR190C	Helicase_C	1s2m_A 1fuu_B	YLR234W	Toprim	1ecl_
-3.01339	12.3414		YER136W	GDI	1ukv_G	YKR014C	Ras	1ek0_A 1ky2_A
-3.01964	21.1823		YOR061W	Pkinase	2eue_A 2eue_B	YDL056W	Ank	1sw6_A 1sw6_B
-3.02927	11.191		YDR243C	Helicase_C	1fuu_B 1fuu_A	YDL160C	Helicase_C	1s2m_A 1fuu_A
-3.03047	12.5645		YOL016C	Pkinase	2eue_B 2eue_A	YOL100W	Pkinase	1fot_A 2eue_B
-3.03901	12.9961		YMR109W	SH3_1	1ruw_A 1va7_C	YJR065C	Actin	1y64_A
-3.04181	12.495		YMR109W	SH3_1	1ruw_A 1va7_C	YHL002W	SH3_1	1ssh_A 1oot_A
-3.06529	20.4016		YJR065C	Actin	1y64_A	YNL271C	FH2	1y64_B 1ux5_A
-3.07159	10.5463		YFL018C	Pyr_redox_dim	1jeh_A 1v59_B	YGR193C	E3_binding	1zy8_K
-3.07538	10.5237		YBR160W	Pkinase	2eue_B 2eue_A	YIL112W	Ank	1ixv_A 1wg0_A
-3.0859	14.051		YKL101W	Pkinase	2eue_A 2eue_B	YDR283C	Pkinase	1zyd_A 1zyd_B
-3.09117	12.6055		YBR160W	Pkinase	2eue_B 2eue_A	YDL056W	Ank	1sw6_A 1sw6_B
-3.09726	13.2266		YLR229C	Ras	1ek0_A 1g17_B	YOL113W	PBD	1f3m_B
-3.09938	12.6209		YOL018C	Syntaxin	1dn1_B	YMR183C	Syntaxin	1fio_A
-3.11447	17.7866		YPL204W	Pkinase	1fot_A 2eue_A	YOR061W	Pkinase	2eue_A 2eue_B
-3.14718	9.16628		YPL203W	Pkinase	1fot_A 2eue_A	YOR351C	Pkinase	1fot_A 2eue_A
-3.14859	17.8757		YDR388W	SH3_1	1ssh_A 1oot_A	YMR109W	SH3_1	1ruw_A 1va7_C
-3.15521	10.6146		YOR347C	PK	1a3w_B 1a3w_A	YAL038W	PK	1a3w_B 1a3x_B
-3.15681	13.2979		YDR477W	Pkinase	2eue_A 2eue_B	YKL139W	Pkinase	2eue_B 2eue_A
-3.16547	18.4682		YML074C	FKBP_C	1yat_	YPL153C	FHA	1qu5_A 1dmz_A
-3.17099	14.4929		YOR232W	GrpE	1dkg_B	YEL030W	HSP70	1yuw_A
-3.19959	11.321		YOR370C	GDI	1ukv_G	YNL093W	Ras	1ek0_A 1g17_A
-3.20159	19.8917		YER172C	DEAD	1s2m_A	YBR142W	DEAD	1s2m_A 1fuu_A
-3.20492	13.7445		YMR109W	SH3_1	1ruw_A 1va7_C	YGL106W	efhand	1m46_A 1n2d_A
-3.20503	12.4515		YBR082C	UQ_con	1qcq_A 1jbb_A	YDR059C	UQ_con	1qcq_A 1jbb_A
-3.20637	12.5448		YJR109C	CPSase_L_D2	1w93_A 1w96_C	YJL130C	CPSase_L_D2	1w93_A 1w96_A
-3.20655	9.94185		YAR019C	Pkinase	1fot_A 2eue_A	YOR231W	Pkinase	1fot_A 1zyd_B
-3.22394	11.0589		YBR160W	Pkinase	2eue_B 2eue_A	YMR199W	Cyclin_N	1ol2_B
-3.22608	6.47364		YPR165W	Ras	1ek0_A 1g17_A	YLR371W	RhoGEF	1x86_A
-3.25656	24.0135		YDR490C	Pkinase	1fot_A 2eue_A	YKL126W	Pkinase	1fot_A 2eue_B
-3.26022	19.4758		YPR165W	Ras	1ek0_A 1g17_A	YOR134W	RhoGAP	1grn_B
-3.26605	12.4212		YJR059W	Pkinase	1fot_A 1zyc_D	YOL128C	Pkinase	1q8y_B 1q8z_B
-3.26769	33.2797		YDR388W	SH3_1	1ssh_A 1oot_A	YHR016C	SH3_1	1ssh_A 1oot_A
-3.27888	9.69653		YPL203W	Pkinase	1fot_A 2eue_A	YNL154C	Pkinase	1fot_A 2eue_A
-3.30182	13.0952		YMR104C	Pkinase	1fot_A 2eue_A	YKL126W	Pkinase	1fot_A 2eue_B
-3.3421	14.3891		YCR038C	RasGEF	2byv_E	YLR293C	Ras	1wa5_A 2bku_C
-3.3481	11.2366		YIL095W	Pkinase	1zy5_B 1zy4_A	YBR059C	Pkinase	2eue_B 2eue_A
-3.37529	4.36533		YGR152C	Ras	1ukv_Y 1yzn_A	YKL092C	RasGAP	1wq1_G
-3.37555	8.93263		YPL155C	Kinesin	3kar_ 1f9t_A	YBL063W	Kinesin	3kar_ 1f9t_A
-3.38302	11.1043		YBL084C	TPR_1	2fo7_A	YHR166C	TPR_1	2fo7_A
-3.3931	11.5082		YBR160W	Pkinase	2eue_B 2eue_A	YAL040C	Cyclin_N	1w98_B
-3.40342	14.6532		YBL037W	Adaptin_N	1gw5_A	YJL024C	Clat_adaptor_s	1w63_T
-3.41251	12.721		YJR059W	Pkinase	1fot_A 1zyc_D	YLR362W	Pkinase	1fot_A 2eue_B
-3.42425	10.239		YBR160W	Pkinase	2eue_B 2eue_A	YLR182W	Ank	1sw6_A 1sw6_B
-3.42479	12.5077		YGR010W	CTP_transf_2	1kqo_E	YLR328W	CTP_transf_2	1kqn_F
-3.42512	12.3833		YJR059W	Pkinase	1fot_A 1zyc_D	YBR160W	Pkinase	2eue_B 2eue_A
-3.42644	6.03872		YAL041W	RhoGEF	2dx1_A	YGR152C	Ras	1ukv_Y 1yzn_A
-3.43003	10.5041		YBR160W	Pkinase	2eue_B 2eue_A	YOL100W	Pkinase	1fot_A 2eue_B
-3.43283	11.7503		YGR092W	Pkinase	1fot_A 2eue_B	YPL042C	Pkinase	1q8y_B 1how_A
-3.45542	10.7495		YGL195W	HEAT	2ix3_A	YOR185C	Ras	1wa5_A 2bku_C
-3.46317	11.8082		YDL056W	Ank	1sw6_A 1sw6_B	YJL165C	Pkinase	2eue_B 2eue_A
-3.49993	18.7508		YJL141C	Pkinase	1q97_A 1q99_A	YML074C	FKBP_C	1yat_
-3.50118	15.4128		YBR160W	Pkinase	2eue_B 2eue_A	YKL048C	Pkinase	2eue_B 2eue_A
-3.51322	12.1796		YBL037W	Adaptin_N	1gw5_A	YOL062C	Adap_comp_sub	2bp5_M
-3.52092	10.8488		YPL203W	Pkinase	1fot_A 2eue_A	YKL166C	Pkinase	1fot_A 2eue_B
-3.54029	17.4893		YKL168C	Pkinase	2eue_B 2eue_A	YHR082C	Pkinase	2eue_A 2eue_B
-3.54232	10.3796		YNL098C	Ras	1ukv_Y 1yzn_A	YLR310C	SH3_1	1ujy_A
-3.56319	13.3116		YLL039C	ubiquitin	1otr_B 1q0w_B	YMR276W	ubiquitin	2bwe_S

## Sheet: Sheet2
Sheet 2. Figure 4C raw data
expression correlation	structure vulnerability	extreme vulnerability	ORF for protein A	Pfam ID protein A	PDB ID for Protein A	ORF for protein B	Pfam ID protein B	PDB ID for Protein B
3.59192	70.5683		YHR169W	Helicase_C	1fuu_B 1fuu_A	YMR290C	Helicase_C	1s2m_A 1fuu_A
3.55904	69.1968		YER148W	TBP	1rm1_A 1ngm_A	YKL058W	TFIIA_gamma_C	1rm1_B 1ytf_D
3.39432	68.8653		YOR341W	RNA_pol_Rpb1_5	1y1w_A 2b63_A	YKL144C	RNA_pol_Rpb7_N	1y1v_G 1pqv_G
3.34372	67.8821		YMR093W	WD40	1erj_B 1erj_A	YLR222C	WD40	1trj_A 1nex_D
3.47515	67.0059		YLR409C	WD40	1trj_A	YDR324C	WD40	1erj_C 1erj_B
3.34266	66.8411		YDR490C	Pkinase	1fot_A 2eue_A	YMR104C	Pkinase	1fot_A 2eue_A
3.54515	66.7009		YOL094C	AAA	1sxj_B 1sxj_C	YNL290W	AAA	1sxj_C 1sxj_B
3.28636	66.3617		YLR409C	WD40	1trj_A	YPR178W	WD40	1erj_B 1erj_A
3.39598	66.3371		YHL015W	Ribosomal_S10	1s1h_J 1pns_J	YLR388W	Ribosomal_S14	1s1h_N
3.28024	66.3097		YER110C	IBN_N	2bpt_A 2bku_D	YNL189W	Arm	1wa5_B 2c1t_A
3.01398	64.5372		YMR304W	UCH	1vjv_A	YDR069C	UCH	1vjv_A
3.5874	64.3917		YDR324C	WD40	1erj_C 1erj_B	YCR057C	WD40	1trj_A 1erj_C
2.98302	64.2725		YMR290C	Helicase_C	1s2m_A 1fuu_A	YLR276C	Helicase_C	1s2m_A 1fuu_B
3.61107	64.2575		YBL045C	Peptidase_M16	1hr8_D 1hr7_B	YPR191W	Peptidase_M16	1hr7_D 1hr8_B
3.27822	64.0479		YGL171W	DEAD	1fuu_A 1fuu_B	YMR290C	Helicase_C	1s2m_A 1fuu_A
3.4489	63.9429		YHL015W	Ribosomal_S10	1s1h_J 1pns_J	YDL061C	Ribosomal_S14	1s1h_N
3.10292	63.8611		YMR093W	WD40	1erj_B 1erj_A	YDR324C	WD40	1erj_C 1erj_B
3.30294	63.8543		YGL100W	WD40	1erj_A 1erj_B	YMR146C	WD40	1trj_A 1erj_C
3.29388	63.7789		YKR014C	Ras	1ek0_A 1ky2_A	YNL093W	Ras	1ek0_A 1g17_A
3.58003	63.6895		YKR024C	DEAD	1s2m_A 1fuu_A	YOR204W	Helicase_C	1fuu_A 1fuu_B
3.4974	63.656		YGL043W	TFIIS_C	1pqv_S 1y1v_S	YBR154C	RNA_pol_Rpb5_N	1r9t_E 1y1y_E
3.56563	63.269		YNR016C	Biotin_carb_C	1w96_B 1w93_A	YGL062W	Biotin_carb_C	1w93_A 1w96_C
2.7962	63.1825		YLR262C	Ras	1ek0_A 1g17_B	YOR089C	Ras	1ek0_A 1g16_D
2.88494	62.9436		YOR272W	WD40	1nex_D 1nex_B	YCR072C	WD40	1nex_B 1nex_D
2.9852	62.8666		YFL005W	Ras	1g17_B 1g16_B	YFL038C	Ras	1ukv_Y 1yzn_A
3.01545	62.6825		YOR224C	RNA_pol_Rpb8	1sfo_H 1twc_H	YOL005C	RNA_pol_L	1i3q_K 1nt9_K
3.57578	62.5031		YOR341W	RNA_pol_Rpb1_5	1y1w_A 2b63_A	YPR110C	RNA_pol_A_bac	1twh_C 2b63_C
3.16752	62.3463		YDR490C	Pkinase	1fot_A 2eue_A	YHR205W	Pkinase	1fot_A 2eue_A
3.46553	62.1691		YPL204W	Pkinase	1fot_A 2eue_A	YDR283C	Pkinase	1zyd_A 1zyd_B
3.26389	62.0771		YDL159W	Pkinase	2eue_B 2eue_A	YGR040W	Pkinase	2eue_B 2eue_A
3.50054	61.9002		YBR039W	ATP-synt	1qo1_G	YDL004W	ATP-synt_DE_N	1qo1_J
3.51395	61.4938		YHL033C	Ribosomal_L7Ae	1s1i_G	YGL030W	Ribosomal_L7Ae	1t0k_B 1cn7_A
2.81996	61.4706		YKL068W	Nucleoporin2	2aiv_A	YMR047C	Nucleoporin2	2aiv_A
3.43822	61.4008		YBR048W	Ribosomal_S17	1s1h_Q 1pns_Q	YPR132W	Ribosomal_S12	1s1h_L 1pns_L
3.29726	61.3936		YFL005W	Ras	1g17_B 1g16_B	YOR089C	Ras	1ek0_A 1g16_D
3.39617	61.3318		YJL033W	DEAD	1s2m_A 1fuu_B	YGL171W	DEAD	1fuu_A 1fuu_B
2.81291	60.9779		YLR029C	Ribosomal_L15e	1s1i_L	YGL030W	Ribosomal_L7Ae	1t0k_B 1cn7_A
3.16343	60.9258		YER136W	GDI	1ukv_G	YML001W	Ras	1ky3_A 1ky2_A
3.02844	60.8306		YHL002W	SH3_1	1ssh_A 1oot_A	YER118C	SH3_1	1nm7_A 1jqq_B
3.36667	60.8275		YJL026W	Ribonuc_red_sm	1smq_C 1smq_D	YGR180C	Ribonuc_red_sm	1sms_B 1jk0_B
2.79166	60.7991		YKL168C	Pkinase	2eue_B 2eue_A	YNL154C	Pkinase	1fot_A 2eue_A
3.14448	60.7709		YGL092W	Nucleoporin2	2aiv_A	YKL068W	Nucleoporin2	2aiv_A
3.48135	60.7572		YFL005W	Ras	1g17_B 1g16_B	YLR262C	Ras	1ek0_A 1g17_B
3.57875	60.6593		YPR010C	RNA_pol_Rpb2_2	1r9t_B 1wcm_B	YOR207C	RNA_pol_Rpb2_2	1y1y_B 1twc_B
3.51655	60.5894		YGL087C	UQ_con	1jat_B 1qcq_A	YDR092W	UQ_con	1jbb_B 1jbb_A
2.80132	60.4644		YOR217W	AAA	1sxj_A 1sxj_B	YNL290W	AAA	1sxj_C 1sxj_B
2.89379	60.4493		YML022W	Pribosyltran	1g2q_B 1g2q_A	YDR441C	Pribosyltran	1g2q_B 1g2q_A
2.91577	60.2589		YPR187W	RNA_pol_Rpb6	1twg_F 1y1w_F	YKL144C	RNA_pol_Rpb7_N	1y1v_G 1pqv_G
2.76686	60.1754		YBR160W	Pkinase	2eue_B 2eue_A	YJL187C	Pkinase	1zy4_B 1zy5_B
2.37311	60.0641		YNL317W	WD40	1erj_B 1erj_A	YLR129W	WD40	1erj_C 1erj_B
3.13982	59.8234		YJR123W	Ribosomal_S7	1s1h_G 1pns_G	YCR031C	Ribosomal_S11	1s1h_K 1pns_K
3.55906	59.7492		YKL101W	Pkinase	2eue_A 2eue_B	YOR061W	Pkinase	2eue_A 2eue_B
2.73064	59.474		YLR029C	Ribosomal_L15e	1s1i_L	YNL162W	Ribosomal_L44	1s1i_Z
3.2983	59.3087		YKL144C	RNA_pol_Rpb7_N	1y1v_G 1pqv_G	YPR010C	RNA_pol_Rpb2_2	1r9t_B 1wcm_B
3.46818	59.2241		YDR224C	Histone	1id3_H 1id3_D	YBL002W	Histone	1id3_H 1id3_D
3.33692	59.1764		YDL192W	Arf	1mr3_F 1re0_A	YDL137W	Arf	1mr3_F 1re0_A
3.59245	59.0418		YLR293C	Ras	1wa5_A 2bku_C	YGL238W	IBN_N	1wa5_C 1z3h_A
3.59223	59.0402		YER136W	GDI	1ukv_G	YBR264C	Ras	1ek0_A 1g17_B
3.30868	58.9543		YLR293C	Ras	1wa5_A 2bku_C	YER110C	IBN_N	2bpt_A 2bku_D
2.61649	58.9147		YOL016C	Pkinase	2eue_B 2eue_A	YDR264C	Ank	1ixv_A 1wg0_A
3.16808	58.7399		YPR187W	RNA_pol_Rpb6	1twg_F 1y1w_F	YOR207C	RNA_pol_Rpb2_2	1y1y_B 1twc_B
3.03826	58.723		YBR142W	DEAD	1s2m_A 1fuu_A	YFL002C	Helicase_C	1s2m_A 1fuu_B
2.42925	58.6076		YOR151C	RNA_pol_Rpb2_2	1nik_B 1y1w_B	YDL140C	RNA_pol_Rpb1_7	1nik_A 1r9s_A
3.1163	58.57		YHL033C	Ribosomal_L7Ae	1s1i_G	YLL045C	Ribosomal_L7Ae	1s1i_G
3.42469	58.5393		YOR341W	RNA_pol_Rpb1_5	1y1w_A 2b63_A	YBR154C	RNA_pol_Rpb5_N	1r9t_E 1y1y_E
3.16764	58.5014		YPL204W	Pkinase	1fot_A 2eue_A	YBR097W	Pkinase	2eue_A 2eue_B
3.58418	58.432		YGL238W	IBN_N	1wa5_C 1z3h_A	YNL189W	Arm	1wa5_B 2c1t_A
3.57929	58.2689		YFL005W	Ras	1g17_B 1g16_B	YML001W	Ras	1ky3_A 1ky2_A
3.56406	58.1544		YMR308C	HEAT	2bpt_A 2bku_B	YNL189W	Arm	1wa5_B 2c1t_A
3.6175	58.0858		YBR142W	DEAD	1s2m_A 1fuu_A	YLR276C	Helicase_C	1s2m_A 1fuu_B
3.34066	58.0605		YDR324C	WD40	1erj_C 1erj_B	YLR129W	WD40	1erj_C 1erj_B
3.29338	58.0487		YKR024C	DEAD	1s2m_A 1fuu_A	YMR290C	Helicase_C	1s2m_A 1fuu_A
3.57825	57.9051		YMR322C	DJ-1_PfpI	1qvv_B 1qvv_C	YDR533C	DJ-1_PfpI	1qvv_A 1qvv_D
2.86412	57.8769		YMR143W	Ribosomal_S9	1s1h_I 1pns_I	YJR123W	Ribosomal_S7	1s1h_G 1pns_G
3.24332	57.8446		YDL056W	Ank	1sw6_A 1sw6_B	YLR182W	Ank	1sw6_A 1sw6_B
3.6142	57.6952		YDL017W	Pkinase	2eue_A 2eue_B	YBR160W	Pkinase	2eue_B 2eue_A
3.59166	57.6795		YJR121W	ATP-synt_ab	1qo1_E 1qo1_D	YBL099W	ATP-synt_ab	1qo1_C 1qo1_B
3.31029	57.6572		YPL153C	FHA	1qu5_A 1dmz_A	YLR182W	Ank	1sw6_A 1sw6_B
2.93406	57.617		YLR229C	Ras	1ek0_A 1g17_B	YGR152C	Ras	1ukv_Y 1yzn_A
3.59803	57.5757		YOR341W	RNA_pol_Rpb1_5	1y1w_A 2b63_A	YPR010C	RNA_pol_Rpb2_2	1r9t_B 1wcm_B
2.9201	57.5048		YLR417W	Vps36	1w7p_D 1u5t_B	YJR102C	ESCRT-II	1xb4_C 1u5t_D
2.93366	57.3577		YOR063W	Ribosomal_L3	1s1i_C	YIL133C	Ribosomal_L13	1s1i_M
3.4579	57.3563		YDR224C	Histone	1id3_H 1id3_D	YNL030W	Histone	1id3_B 1id3_F
3.24061	57.2868		YHR205W	Pkinase	1fot_A 2eue_A	YGL179C	Pkinase	2eue_A 2eue_B
3.13449	57.1852		YGL238W	IBN_N	1wa5_C 1z3h_A	YER110C	IBN_N	2bpt_A 2bku_D
3.57334	57.0732		YMR146C	WD40	1trj_A 1erj_C	YDL145C	WD40	1trj_A 1erj_C
3.55499	57.048		YDR225W	Histone	1id3_G 1id3_C	YNL030W	Histone	1id3_B 1id3_F
3.5814	57.0191		YNL178W	Ribosomal_S3_C	1s1h_C 1pns_C	YGR214W	Ribosomal_S2	1s1h_B 1pns_B
3.46159	56.9245		YBR010W	Histone	1id3_E 1id3_A	YNL031C	Histone	1id3_E 1id3_A
3.33127	56.9156		YLR185W	Ribosomal_L37e	1s1i_Y	YBR031W	Ribosomal_L4	1s1i_D
3.10761	56.7864		YDL108W	Pkinase	2eue_B 2eue_A	YFL029C	Pkinase	1zyc_B 1zyc_A
3.57929	56.7662		YJR121W	ATP-synt_ab	1qo1_E 1qo1_D	YBR039W	ATP-synt	1qo1_G
3.37566	56.738		YNR016C	Biotin_carb_C	1w96_B 1w93_A	YJR109C	CPSase_L_D2	1w93_A 1w96_C
3.16641	56.7131		YFL029C	Pkinase	1zyc_B 1zyc_A	YKL139W	Pkinase	2eue_B 2eue_A
2.09512	56.6819		YMR116C	WD40	1trj_A 1nex_B	YDR324C	WD40	1erj_C 1erj_B
2.83762	56.5882		YKR024C	DEAD	1s2m_A 1fuu_A	YLL008W	DEAD	1s2m_A 1fuu_B
2.42806	56.5735		YGL092W	Nucleoporin2	2aiv_A	YMR047C	Nucleoporin2	2aiv_A
3.10211	56.5615		YPR054W	Pkinase	2eue_A 2eue_B	YHR102W	Pkinase	1zy4_B 1zy5_A
3.41709	56.4874		YDR224C	Histone	1id3_H 1id3_D	YDR225W	Histone	1id3_G 1id3_C
3.23753	56.4818		YGR085C	Ribosomal_L5	1s1i_J	YPR102C	Ribosomal_L5	1s1i_J
3.53563	56.4479		YLR222C	WD40	1trj_A 1nex_D	YCR057C	WD40	1trj_A 1erj_C
2.90805	56.4408		YER136W	GDI	1ukv_G	YOR089C	Ras	1ek0_A 1g16_D
3.56398	56.2707		YMR308C	HEAT	2bpt_A 2bku_B	YLR293C	Ras	1wa5_A 2bku_C
3.56728	56.1582		YLR409C	WD40	1trj_A	YLR129W	WD40	1erj_C 1erj_B
3.44624	56.14		YMR290C	Helicase_C	1s2m_A 1fuu_A	YNL112W	DEAD	1fuu_B 1fuu_A
3.363	56.0854		YAR019C	Pkinase	1fot_A 2eue_A	YGR052W	Pkinase	1fot_A 2eue_A
2.94164	56.0672		YJL190C	Ribosomal_S8	1s1h_H 1pns_H	YLR367W	Ribosomal_S8	1s1h_H 1pns_H
3.4665	56.0624		YCL024W	Pkinase	2eue_B 2eue_A	YDR507C	Pkinase	2eue_B 2eue_A
1.90697	56.0466		YDR477W	Pkinase	2eue_A 2eue_B	YER129W	Pkinase	2eue_B 2eue_A
3.2481	56.0235		YHR135C	Pkinase	2eue_A 2eue_B	YPL204W	Pkinase	1fot_A 2eue_A
3.44332	56.0075		YPR102C	Ribosomal_L5	1s1i_J	YPL131W	Ribosomal_L18p	1s1i_E
3.11618	56.0015		YNR016C	Biotin_carb_C	1w96_B 1w93_A	YMR207C	Biotin_carb_C	1w93_A 1w96_A
3.10923	55.9481		YMR116C	WD40	1trj_A 1nex_B	YMR093W	WD40	1erj_B 1erj_A
3.32297	55.8919		YOL094C	AAA	1sxj_B 1sxj_C	YMR078C	AAA	1sxj_A 1sxj_B
3.30736	55.8827		YNR047W	Pkinase	1fot_A 1zy4_A	YPL031C	Pkinase	2eue_A 2eue_B
2.80292	55.8323		YLR362W	Pkinase	1fot_A 2eue_B	YOL016C	Pkinase	2eue_B 2eue_A
3.51849	55.8061		YOR207C	RNA_pol_Rpb2_2	1y1y_B 1twc_B	YPR110C	RNA_pol_A_bac	1twh_C 2b63_C
2.53512	55.7894		YOR063W	Ribosomal_L3	1s1i_C	YBL087C	Ribosomal_L14	1s1i_R
2.62886	55.6887		YBR175W	WD40	1erj_C 1erj_B	YAR003W	WD40	1erj_B 1erj_A
3.53227	55.6209		YAR019C	Pkinase	1fot_A 2eue_A	YCR091W	Pkinase	1fot_A 2eue_B
2.68513	55.6159		YJL033W	DEAD	1s2m_A 1fuu_B	YMR290C	Helicase_C	1s2m_A 1fuu_A
3.46461	55.5516		YDL080C	TPP_enzyme_M	1qpb_A 1qpb_B	YLR134W	TPP_enzyme_M	1qpb_A 1qpb_B
3.40694	55.5097		YMR092C	WD40	1pgu_A 1pgu_B	YLR429W	WD40	1erj_B 1erj_A
2.43536	55.2804		YDL145C	WD40	1trj_A 1erj_C	YNL006W	WD40	1erj_A 1erj_B
3.50436	55.2717		YBR039W	ATP-synt	1qo1_G	YBL099W	ATP-synt_ab	1qo1_C 1qo1_B
3.54325	55.236		YBR160W	Pkinase	2eue_B 2eue_A	YDL108W	Pkinase	2eue_B 2eue_A
3.56169	55.202		YLR409C	WD40	1trj_A	YLR222C	WD40	1trj_A 1nex_D
2.72305	55.1964		YHR030C	Pkinase	1q8z_A 1q97_A	YJL095W	Pkinase	1fot_A 1zy5_B
1.85403	55.0955		YIL021W	RNA_pol_A_bac	1twf_C 1r9t_C	YOL005C	RNA_pol_L	1i3q_K 1nt9_K
2.72725	55.0057		YLL045C	Ribosomal_L7Ae	1s1i_G	YGL030W	Ribosomal_L7Ae	1t0k_B 1cn7_A
2.94982	54.8775		YAR019C	Pkinase	1fot_A 2eue_A	YPL026C	Pkinase	2eue_A 2eue_B
3.0131	54.7694		YDR500C	Ribosomal_L37e	1s1i_Y	YBR031W	Ribosomal_L4	1s1i_D
2.91082	54.7368		YBR010W	Histone	1id3_E 1id3_A	YBL002W	Histone	1id3_H 1id3_D
3.18988	54.6999		YML026C	Ribosomal_S13	1s1h_M 1pns_M	YOL040C	Ribosomal_S19	1s1h_S 1pns_S
3.0378	54.6877		YOR210W	RNA_pol_N	1r5u_J 1twg_J	YNL113W	RNA_pol_L	1nt9_K 1twg_K
2.88152	54.6754		YJL141C	Pkinase	1q97_A 1q99_A	YPL203W	Pkinase	1fot_A 2eue_A
2.23402	54.606		YPR010C	RNA_pol_Rpb2_2	1r9t_B 1wcm_B	YDR045C	RNA_POL_M_15KD	1i3q_I 1twa_I
3.22165	54.5948		YMR093W	WD40	1erj_B 1erj_A	YLR129W	WD40	1erj_C 1erj_B
3.41886	54.5075		YBL087C	Ribosomal_L14	1s1i_R	YGR148C	Ribosomal_L24e	1s1i_S
2.99559	54.4993		YLR048W	Ribosomal_S2	1s1h_B 1pns_B	YJL190C	Ribosomal_S8	1s1h_H 1pns_H
1.72587	54.4858		YBR028C	Pkinase	1fot_A 1zy4_B	YHR135C	Pkinase	2eue_A 2eue_B
2.93546	54.4618		YBL002W	Histone	1id3_H 1id3_D	YBL003C	Histone	1id3_G 1id3_C
2.87364	54.4494		YOR341W	RNA_pol_Rpb1_5	1y1w_A 2b63_A	YNL113W	RNA_pol_L	1nt9_K 1twg_K
3.17241	54.4294		YBR142W	DEAD	1s2m_A 1fuu_A	YLL008W	DEAD	1s2m_A 1fuu_B
3.06586	54.4089		YMR143W	Ribosomal_S9	1s1h_I 1pns_I	YHL015W	Ribosomal_S10	1s1h_J 1pns_J
3.41746	54.3405		YCR057C	WD40	1trj_A 1erj_C	YLR129W	WD40	1erj_C 1erj_B
2.85611	54.3138		YOR272W	WD40	1nex_D 1nex_B	YPR178W	WD40	1erj_B 1erj_A
3.18728	54.2385		YLR409C	WD40	1trj_A	YMR093W	WD40	1erj_B 1erj_A
3.51793	54.1759		YLR409C	WD40	1trj_A	YBR103W	WD40	1r5m_A 1nex_B
2.70905	54.0445		YHL033C	Ribosomal_L7Ae	1s1i_G	YLR029C	Ribosomal_L15e	1s1i_L
3.49339	54.0038		YNL031C	Histone	1id3_E 1id3_A	YBL003C	Histone	1id3_G 1id3_C
2.66843	53.9181		YGL180W	Pkinase	2eue_A 2eue_B	YLL019C	Pkinase	1q8z_A 1q97_B
3.37169	53.8531		YNL178W	Ribosomal_S3_C	1s1h_C 1pns_C	YGL123W	Ribosomal_S5	1s1h_E 1pns_E
3.35633	53.7441		YBR264C	Ras	1ek0_A 1g17_B	YML001W	Ras	1ky3_A 1ky2_A
3.00977	53.6608		YBR142W	DEAD	1s2m_A 1fuu_A	YMR290C	Helicase_C	1s2m_A 1fuu_A
3.06757	53.5592		YNL154C	Pkinase	1fot_A 2eue_A	YDR264C	Ank	1ixv_A 1wg0_A
2.56533	53.5084		YPL203W	Pkinase	1fot_A 2eue_A	YFR014C	Pkinase	2eue_A 2eue_B
1.65655	53.4005		YOR116C	RNA_pol_Rpb1_5	1twf_A 1r5u_A	YNL113W	RNA_pol_L	1nt9_K 1twg_K
2.86372	53.3661		YOR217W	AAA	1sxj_A 1sxj_B	YOL094C	AAA	1sxj_B 1sxj_C
3.08885	53.3024		YKR094C	ubiquitin	1q0w_B 1otr_B	YIL148W	ubiquitin	1otr_B 1q0w_B
2.0713	53.2569		YMR093W	WD40	1erj_B 1erj_A	YLL011W	WD40	1nex_D 1nex_B
2.91932	53.1966		YOR210W	RNA_pol_N	1r5u_J 1twg_J	YOL005C	RNA_pol_L	1i3q_K 1nt9_K
3.37453	53.1702		YMR109W	SH3_1	1ruw_A 1va7_C	YJL020C	SH3_1	1tg0_A 1wdx_C
3.08325	53.1497		YMR290C	Helicase_C	1s2m_A 1fuu_A	YFL002C	Helicase_C	1s2m_A 1fuu_B
3.35272	53.0172		YLR367W	Ribosomal_S8	1s1h_H 1pns_H	YGR118W	Ribosomal_S12	1s1h_L 1pns_L
2.3905	53.0054		YPR010C	RNA_pol_Rpb2_2	1r9t_B 1wcm_B	YOR224C	RNA_pol_Rpb8	1sfo_H 1twc_H
3.02446	52.9391		YBR264C	Ras	1ek0_A 1g17_B	YOR089C	Ras	1ek0_A 1g16_D
3.32768	52.8416		YLR026C	Syntaxin		YPL232W	Syntaxin	1fio_A
2.64281	52.8245		YPL151C	WD40	1trj_A 1nex_D	YPR178W	WD40	1erj_B 1erj_A
2.64223	52.82		YPL031C	Pkinase	2eue_A 2eue_B	YCL024W	Pkinase	2eue_B 2eue_A
3.16884	52.7224		YGR204W	THF_DHG_CYH	1ee9_A 1edz_A	YBR084W	THF_DHG_CYH	1edz_A 1ee9_A
2.08524	52.7169		YNL031C	Histone	1id3_E 1id3_A	YNL030W	Histone	1id3_B 1id3_F
2.66543	52.6846		YOR341W	RNA_pol_Rpb1_5	1y1w_A 2b63_A	YOR224C	RNA_pol_Rpb8	1sfo_H 1twc_H
3.14041	52.6659		YER031C	Ras	1ukv_Y 1yzn_A	YFL038C	Ras	1ukv_Y 1yzn_A
3.20396	52.6624		YFL005W	Ras	1g17_B 1g16_B	YBR264C	Ras	1ek0_A 1g17_B
3.02924	52.6414		YMR116C	WD40	1trj_A 1nex_B	YGL213C	WD40	1sq9_A 1s4u_X
2.81939	52.556		YJR059W	Pkinase	1fot_A 1zyc_D	YNR047W	Pkinase	1fot_A 1zy4_A
2.38569	52.5102		YOL016C	Pkinase	2eue_B 2eue_A	YOL128C	Pkinase	1q8y_B 1q8z_B
2.53611	52.5059		YHR030C	Pkinase	1q8z_A 1q97_A	YHR082C	Pkinase	2eue_A 2eue_B
3.39331	52.4937		YLR026C	Syntaxin		YDR189W	Sec1	1mqs_A
2.19794	52.468		YFL002C	Helicase_C	1s2m_A 1fuu_B	YLL008W	DEAD	1s2m_A 1fuu_B
3.45252	52.4525		YGL031C	Ribosomal_L24e	1s1i_S	YBL087C	Ribosomal_L14	1s1i_R
2.12275	52.4184		YBR142W	DEAD	1s2m_A 1fuu_A	YDL031W	Helicase_C	1s2m_A 1fuu_B
2.36514	52.3466		YLR222C	WD40	1trj_A 1nex_D	YNL317W	WD40	1erj_B 1erj_A
2.5758	52.3049		YJR123W	Ribosomal_S7	1s1h_G 1pns_G	YJL191W	Ribosomal_S11	1s1h_K 1pns_K
3.22665	52.133		YLL008W	DEAD	1s2m_A 1fuu_B	YLR276C	Helicase_C	1s2m_A 1fuu_B
3.02333	52.1017		YNL178W	Ribosomal_S3_C	1s1h_C 1pns_C	YBR189W	Ribosomal_S4	1s1h_D 1pns_D
2.89611	52.1005		YBL105C	Pkinase	1fot_A 2eue_A	YOL100W	Pkinase	1fot_A 2eue_B
2.03758	52.0173		YMR116C	WD40	1trj_A 1nex_B	YCR057C	WD40	1trj_A 1erj_C
3.53275	51.9919		YMR109W	SH3_1	1ruw_A 1va7_C	YKL129C	SH3_1	1ruw_A 1va7_B
3.56836	51.9558		YOR341W	RNA_pol_Rpb1_5	1y1w_A 2b63_A	YOR207C	RNA_pol_Rpb2_2	1y1y_B 1twc_B
2.83586	51.9417		YJR059W	Pkinase	1fot_A 1zyc_D	YIL112W	Ank	1ixv_A 1wg0_A
3.60436	51.9103		YBR010W	Histone	1id3_E 1id3_A	YBL003C	Histone	1id3_G 1id3_C
3.39971	51.8529		YPL131W	Ribosomal_L18p	1s1i_E	YPL079W	Ribosomal_L21e	1s1i_Q
3.23473	51.8067		YLR262C	Ras	1ek0_A 1g17_B	YFL038C	Ras	1ukv_Y 1yzn_A
3.20212	51.7735		YNL178W	Ribosomal_S3_C	1s1h_C 1pns_C	YPL081W	Ribosomal_S4	1s1h_D 1pns_D
2.85643	51.6038		YBR264C	Ras	1ek0_A 1g17_B	YLR262C	Ras	1ek0_A 1g17_B
3.46988	51.566		YLR409C	WD40	1trj_A	YCR057C	WD40	1trj_A 1erj_C
3.38378	51.4991		YOR224C	RNA_pol_Rpb8	1sfo_H 1twc_H	YNL113W	RNA_pol_L	1nt9_K 1twg_K
2.74528	51.4027		YPL048W	GST_C	1nhy_A	YKL081W	GST_C	1nhy_A
2.99856	51.358		YLR222C	WD40	1trj_A 1nex_D	YFR021W	WD40	1erj_A 1erj_C
3.47638	51.3351		YML001W	Ras	1ky3_A 1ky2_A	YLR262C	Ras	1ek0_A 1g17_B
3.47131	51.3009		YAR003W	WD40	1erj_B 1erj_A	YKL018W	WD40	1nex_B 1nex_D
2.98708	51.2762		YER136W	GDI	1ukv_G	YFL005W	Ras	1g17_B 1g16_B
3.4255	51.2654		YJR123W	Ribosomal_S7	1s1h_G 1pns_G	YDL083C	Ribosomal_S9	1s1h_I 1pns_I
3.49776	51.1938		YHL015W	Ribosomal_S10	1s1h_J 1pns_J	YDL083C	Ribosomal_S9	1s1h_I 1pns_I
3.00833	51.1142		YDR404C	RNA_pol_Rpb7_N	1y1w_G 1y1y_G	YJL140W	RNA_pol_Rpb4	1y1w_D 1nt9_D
2.06139	51.0968		YJL190C	Ribosomal_S8	1s1h_H 1pns_H	YGR118W	Ribosomal_S12	1s1h_L 1pns_L
2.71511	51.0491		YBR109C	efhand	1lkj_A 1f55_A	YKL190W	efhand	1fpw_A 1lkj_A
3.514	51.0063		YOR061W	Pkinase	2eue_A 2eue_B	YBR160W	Pkinase	2eue_B 2eue_A
2.34315	50.997		YMR116C	WD40	1trj_A 1nex_B	YLR222C	WD40	1trj_A 1nex_D
3.50502	50.9462		YDL145C	WD40	1trj_A 1erj_C	YLR222C	WD40	1trj_A 1nex_D
2.9614	50.782		YFL002C	Helicase_C	1s2m_A 1fuu_B	YLR276C	Helicase_C	1s2m_A 1fuu_B
3.47974	50.7769		YAR019C	Pkinase	1fot_A 2eue_A	YLL019C	Pkinase	1q8z_A 1q97_B
2.82155	50.7757		YDR155C	Pro_isomerase	1ist_B 1ist_A	YML078W	Pro_isomerase	1vdn_A 1ist_B
2.56739	50.7695		YMR078C	AAA	1sxj_A 1sxj_B	YJR068W	AAA	1sxj_D 1sxj_C
3.34944	50.7501		YPR187W	RNA_pol_Rpb6	1twg_F 1y1w_F	YPR010C	RNA_pol_Rpb2_2	1r9t_B 1wcm_B
3.13732	50.7217		YML001W	Ras	1ky3_A 1ky2_A	YOR089C	Ras	1ek0_A 1g16_D
2.52005	50.6383		YNL030W	Histone	1id3_B 1id3_F	YBL003C	Histone	1id3_G 1id3_C
1.27289	50.5818		YER148W	TBP	1rm1_A 1ngm_A	YOR194C	TFIIA	1rm1_C 1nh2_C
3.05302	50.5404		YBL002W	Histone	1id3_H 1id3_D	YDR225W	Histone	1id3_G 1id3_C
2.7974	50.4753		YML001W	Ras	1ky3_A 1ky2_A	YFL038C	Ras	1ukv_Y 1yzn_A
3.09348	50.4182		YNL154C	Pkinase	1fot_A 2eue_A	YKL166C	Pkinase	1fot_A 2eue_B
2.88067	50.3673		YMR146C	WD40	1trj_A 1erj_C	YMR116C	WD40	1trj_A 1nex_B
2.99423	50.3201		YER123W	Pkinase	1how_A 1q8y_A	YPL204W	Pkinase	1fot_A 2eue_A
3.20914	50.3072		YPR187W	RNA_pol_Rpb6	1twg_F 1y1w_F	YOR341W	RNA_pol_Rpb1_5	1y1w_A 2b63_A
3.45426	50.3004		YNL290W	AAA	1sxj_C 1sxj_B	YMR078C	AAA	1sxj_A 1sxj_B
3.42002	50.0721		YOR272W	WD40	1nex_D 1nex_B	YLR409C	WD40	1trj_A
2.63113	50.0577		YOR063W	Ribosomal_L3	1s1i_C	YGL031C	Ribosomal_L24e	1s1i_S
3.40482	49.9707		YJL020C	SH3_1	1tg0_A 1wdx_C	YKL129C	SH3_1	1ruw_A 1va7_B
3.58409	49.8077		YLR222C	WD40	1trj_A 1nex_D	YLR129W	WD40	1erj_C 1erj_B
2.91224	49.7468		YPR110C	RNA_pol_A_bac	1twh_C 2b63_C	YNL113W	RNA_pol_L	1nt9_K 1twg_K
3.32456	49.7381		YGL100W	WD40	1erj_A 1erj_B	YDL145C	WD40	1trj_A 1erj_C
1.97567	49.6814		YNL154C	Pkinase	1fot_A 2eue_A	YNL020C	Pkinase	1zy4_B 1zy4_A
2.4804	49.5255		YHR082C	Pkinase	2eue_A 2eue_B	YNR047W	Pkinase	1fot_A 1zy4_A
3.12667	49.4973		YFL002C	Helicase_C	1s2m_A 1fuu_B	YDL031W	Helicase_C	1s2m_A 1fuu_B
1.87023	49.4472		YPL209C	Pkinase	1fot_A 2eue_A	YBR160W	Pkinase	2eue_B 2eue_A
1.74501	49.3304		YAR019C	Pkinase	1fot_A 2eue_A	YOR267C	Pkinase	2eue_B 2eue_A
3.09244	49.2645		YHR102W	Pkinase	1zy4_B 1zy5_A	YNL161W	Pkinase	1fot_A 2eue_A
1.50162	49.2081		YMR121C	Ribosomal_L15e	1s1i_L	YGL030W	Ribosomal_L7Ae	1t0k_B 1cn7_A
3.11747	49.1787		YDR012W	Ribosomal_L4	1s1i_D	YLR185W	Ribosomal_L37e	1s1i_Y
2.91382	49.1746		YPL204W	Pkinase	1fot_A 2eue_A	YLR182W	Ank	1sw6_A 1sw6_B
1.68858	49.1544		YBR142W	DEAD	1s2m_A 1fuu_A	YDR243C	Helicase_C	1fuu_B 1fuu_A
2.52724	48.9904		YLR048W	Ribosomal_S2	1s1h_B 1pns_B	YGR214W	Ribosomal_S2	1s1h_B 1pns_B
2.3563	48.9737		YPL131W	Ribosomal_L18p	1s1i_E	YBR191W	Ribosomal_L21e	1s1i_Q
2.64311	48.9687		YNL317W	WD40	1erj_B 1erj_A	YCR057C	WD40	1trj_A 1erj_C
1.69781	48.9446		YOR063W	Ribosomal_L3	1s1i_C	YGR148C	Ribosomal_L24e	1s1i_S
2.43656	48.7262		YAL017W	Pkinase	2eue_B 2eue_A	YNR047W	Pkinase	1fot_A 1zy4_A
2.51608	48.6875		YPR110C	RNA_pol_A_bac	1twh_C 2b63_C	YOR224C	RNA_pol_Rpb8	1sfo_H 1twc_H
2.07587	48.5821		YDR225W	Histone	1id3_G 1id3_C	YBL003C	Histone	1id3_G 1id3_C
2.32683	48.5622		YMR116C	WD40	1trj_A 1nex_B	YLR409C	WD40	1trj_A
2.32163	48.5234		YAR019C	Pkinase	1fot_A 2eue_A	YJL057C	Pkinase	1zy4_A 1zy5_A
3.18471	48.5032		YMR308C	HEAT	2bpt_A 2bku_B	YER110C	IBN_N	2bpt_A 2bku_D
1.95501	48.489		YMR068W	Ank	1ixv_A 1wg0_A	YOR233W	Pkinase	2eue_A 2eue_B
1.82592	48.4815		YKL166C	Pkinase	1fot_A 2eue_B	YLR113W	Pkinase	2eue_B 2eue_A
3.18082	48.4773		YMR093W	WD40	1erj_B 1erj_A	YCR057C	WD40	1trj_A 1erj_C
2.60816	48.4326		YHR169W	Helicase_C	1fuu_B 1fuu_A	YJL033W	DEAD	1s2m_A 1fuu_B
3.26532	48.4045		YJL128C	Pkinase	1fot_A 1zy5_A	YCR073C	Pkinase	1zy4_A 1zy4_B
2.22493	48.4035		YGL180W	Pkinase	2eue_A 2eue_B	YKL048C	Pkinase	2eue_B 2eue_A
1.95581	48.1371		YMR121C	Ribosomal_L15e	1s1i_L	YNL162W	Ribosomal_L44	1s1i_Z
1.94947	48.0873		YAL017W	Pkinase	2eue_B 2eue_A	YAR019C	Pkinase	1fot_A 2eue_A
2.24803	48.0661		YMR116C	WD40	1trj_A 1nex_B	YLR129W	WD40	1erj_C 1erj_B
2.98791	48.0389		YKR014C	Ras	1ek0_A 1ky2_A	YGL210W	Ras	1ukv_Y 1yzn_A
2.42419	48.0226		YKL166C	Pkinase	1fot_A 2eue_B	YAR018C	Pkinase	2eue_A 2eue_B
3.2578	48.0186		YOR217W	AAA	1sxj_A 1sxj_B	YMR078C	AAA	1sxj_A 1sxj_B
3.15274	47.981		YHR169W	Helicase_C	1fuu_B 1fuu_A	YGL171W	DEAD	1fuu_A 1fuu_B
2.24568	47.9563		YPR010C	RNA_pol_Rpb2_2	1r9t_B 1wcm_B	YOR210W	RNA_pol_N	1r5u_J 1twg_J
3.59208	47.9127		YPR010C	RNA_pol_Rpb2_2	1r9t_B 1wcm_B	YPR110C	RNA_pol_A_bac	1twh_C 2b63_C
1.92615	47.9045		YHR030C	Pkinase	1q8z_A 1q97_A	YPL140C	Pkinase	1fot_A 2eue_A
3.52883	47.876		YDR418W	Ribosomal_L11	1s1i_K	YEL054C	Ribosomal_L11	1s1i_K
2.52776	47.8619		YOR341W	RNA_pol_Rpb1_5	1y1w_A 2b63_A	YDR045C	RNA_POL_M_15KD	1i3q_I 1twa_I
1.00745	47.829		YJL095W	Pkinase	1fot_A 1zy5_B	YHR082C	Pkinase	2eue_A 2eue_B
2.37863	47.8031		YMR146C	WD40	1trj_A 1erj_C	YLR208W	WD40	1erj_B 1erj_A
1.1905	47.7039		YHR030C	Pkinase	1q8z_A 1q97_A	YBL016W	Pkinase	2eue_A 2eue_B
1.82796	47.6733		YKL168C	Pkinase	2eue_B 2eue_A	YGR092W	Pkinase	1fot_A 2eue_B
1.22321	47.5988		YMR093W	WD40	1erj_B 1erj_A	YNL317W	WD40	1erj_B 1erj_A
3.22771	47.4723		YGR092W	Pkinase	1fot_A 2eue_B	YBR160W	Pkinase	2eue_B 2eue_A
3.11628	47.4191		YJL095W	Pkinase	1fot_A 1zy5_B	YPL140C	Pkinase	1fot_A 2eue_A
2.40038	47.3673		YDR324C	WD40	1erj_C 1erj_B	YBR195C	WD40	1r5m_A 1trj_A
3.32319	47.3551		YBL016W	Pkinase	2eue_A 2eue_B	YLR113W	Pkinase	2eue_B 2eue_A
1.49934	47.3222		YAR003W	WD40	1erj_B 1erj_A	YNL317W	WD40	1erj_B 1erj_A
2.23351	47.2353		YLR362W	Pkinase	1fot_A 2eue_B	YBL016W	Pkinase	2eue_A 2eue_B
2.37631	47.195		YGL137W	WD40	1erj_B 1erj_C	YGL100W	WD40	1erj_A 1erj_B
2.37387	47.1775		YBL002W	Histone	1id3_H 1id3_D	YNL031C	Histone	1id3_E 1id3_A
0.929827	47.1627		YJL128C	Pkinase	1fot_A 1zy5_A	YPL153C	FHA	1qu5_A 1dmz_A
2.56768	47.1582		YDR224C	Histone	1id3_H 1id3_D	YBL003C	Histone	1id3_G 1id3_C
3.28211	47.0884		YKL144C	RNA_pol_Rpb7_N	1y1v_G 1pqv_G	YOR207C	RNA_pol_Rpb2_2	1y1y_B 1twc_B
2.50666	47.0832		YOR207C	RNA_pol_Rpb2_2	1y1y_B 1twc_B	YNL113W	RNA_pol_L	1nt9_K 1twg_K
3.46625	47.0446		YLR222C	WD40	1trj_A 1nex_D	YDR324C	WD40	1erj_C 1erj_B
2.04525	47.0428		YDL031W	Helicase_C	1s2m_A 1fuu_B	YLR276C	Helicase_C	1s2m_A 1fuu_B
1.38857	46.9817		YDL145C	WD40	1trj_A 1erj_C	YBR198C	WD40	1erj_C 1erj_A
3.14593	46.9364		YBL002W	Histone	1id3_H 1id3_D	YNL030W	Histone	1id3_B 1id3_F
1.89831	46.9078		YBR160W	Pkinase	2eue_B 2eue_A	YER129W	Pkinase	2eue_B 2eue_A
2.45206	46.8649		YPL081W	Ribosomal_S4	1s1h_D 1pns_D	YGL123W	Ribosomal_S5	1s1h_E 1pns_E
2.60356	46.8253		YJR059W	Pkinase	1fot_A 1zyc_D	YBR028C	Pkinase	1fot_A 1zy4_B
2.478	46.711		YGL070C	RNA_POL_M_15KD	1pqv_I 1r5u_I	YGL043W	TFIIS_C	1pqv_S 1y1v_S
2.32431	46.6924		YGL123W	Ribosomal_S5	1s1h_E 1pns_E	YLR367W	Ribosomal_S8	1s1h_H 1pns_H
1.45458	46.689		YDL003W	Rad21_Rec8	1w1w_E 1w1w_F	YJL074C	SMC_N	1w1w_D 1w1w_B
1.57453	46.6879		YBR160W	Pkinase	2eue_B 2eue_A	YKL116C	Pkinase	2eue_B 2eue_A
3.15761	46.6534		YDR510W	ubiquitin	1l2n_A 1euv_B	YPL020C	Peptidase_C48	1euv_A
2.27512	46.5951		YHR030C	Pkinase	1q8z_A 1q97_A	YPR054W	Pkinase	2eue_A 2eue_B
1.9713	46.5912		YER110C	IBN_N	2bpt_A 2bku_D	YGL241W	IBN_N	1wa5_C 1z3h_B
2.32785	46.5826		YOR207C	RNA_pol_Rpb2_2	1y1y_B 1twc_B	YOR224C	RNA_pol_Rpb8	1sfo_H 1twc_H
2.08274	46.57		YOR089C	Ras	1ek0_A 1g16_D	YNL090W	Ras	1ek0_A 1ky2_A
2.10101	46.43		YER031C	Ras	1ukv_Y 1yzn_A	YLR262C	Ras	1ek0_A 1g17_B
0.893136	46.4063		YHR030C	Pkinase	1q8z_A 1q97_A	YOL016C	Pkinase	2eue_B 2eue_A
3.5714	46.3174		YJR059W	Pkinase	1fot_A 1zyc_D	YBR059C	Pkinase	2eue_B 2eue_A
1.1538	46.3028		YJL187C	Pkinase	1zy4_B 1zy5_B	YMR001C	Pkinase	2eue_B 2eue_A
2.36805	46.2738		YLR409C	WD40	1trj_A	YNL317W	WD40	1erj_B 1erj_A
1.21895	46.1894		YLR029C	Ribosomal_L15e	1s1i_L	YLL045C	Ribosomal_L7Ae	1s1i_G
2.10058	46.171		YBR195C	WD40	1r5m_A 1trj_A	YML102W	WD40	1trj_A
3.13699	46.146		YBR160W	Pkinase	2eue_B 2eue_A	YFL029C	Pkinase	1zyc_B 1zyc_A
1.73884	46.1135		YFL005W	Ras	1g17_B 1g16_B	YER031C	Ras	1ukv_Y 1yzn_A
2.34264	46.0951		YOR207C	RNA_pol_Rpb2_2	1y1y_B 1twc_B	YOR210W	RNA_pol_N	1r5u_J 1twg_J
2.14253	46.0901		YFR014C	Pkinase	2eue_A 2eue_B	YHR135C	Pkinase	2eue_A 2eue_B
1.23538	46.0168		YMR116C	WD40	1trj_A 1nex_B	YPR178W	WD40	1erj_B 1erj_A
1.46251	46.0142		YDR270W	HMA	1fvq_A 1fvs_A	YNL259C	HMA	1fd8_A 1fes_A
2.63911	45.9383		YGR085C	Ribosomal_L5	1s1i_J	YPL131W	Ribosomal_L18p	1s1i_E
1.53228	45.9176		YJL128C	Pkinase	1fot_A 1zy5_A	YNR031C	Pkinase	1fot_A 1zy4_A
2.04085	45.905		YHR082C	Pkinase	2eue_A 2eue_B	YPL031C	Pkinase	2eue_A 2eue_B
1.62692	45.9005		YBR160W	Pkinase	2eue_B 2eue_A	YLR096W	Pkinase	2eue_B 2eue_A
2.835	45.8715		YOL016C	Pkinase	2eue_B 2eue_A	YBL016W	Pkinase	2eue_A 2eue_B
2.9189	45.7878		YAR019C	Pkinase	1fot_A 2eue_A	YDL028C	Pkinase	2eue_A 2eue_B
3.07937	45.7719		YMR290C	Helicase_C	1s2m_A 1fuu_A	YLL008W	DEAD	1s2m_A 1fuu_B
3.56231	45.7566		YLR113W	Pkinase	2eue_B 2eue_A	YDL108W	Pkinase	2eue_B 2eue_A
2.57365	45.7369		YLL039C	ubiquitin	1otr_B 1q0w_B	YIL156W	UCH	1vjv_A
0.800754	45.6165		YLL011W	WD40	1nex_D 1nex_B	YLR129W	WD40	1erj_C 1erj_B
2.9833	45.5164		YBR237W	Helicase_C	1s2m_A 1fuu_A	YBR142W	DEAD	1s2m_A 1fuu_A
1.36796	45.4856		YFL039C	Actin	1y64_A	YOR122C	Profilin	1ypr_B 1k0k_A
3.42687	45.4066		YHR082C	Pkinase	2eue_A 2eue_B	YCR091W	Pkinase	1fot_A 2eue_B
1.80633	45.3389		YCR088W	SH3_1	1jo8_A	YDR388W	SH3_1	1ssh_A 1oot_A
1.8637	45.279		YJL164C	Pkinase	1fot_A 2eue_A	YBR028C	Pkinase	1fot_A 1zy4_B
3.04745	45.1799		YOR026W	WD40	1yfq_A 1u4c_B	YGL116W	WD40	1erj_A 1erj_C
1.43821	45.1662		YOR116C	RNA_pol_Rpb1_5	1twf_A 1r5u_A	YDR045C	RNA_POL_M_15KD	1i3q_I 1twa_I
1.87726	45.1228		YLR248W	Pkinase	2eue_A 2eue_B	YNR047W	Pkinase	1fot_A 1zy4_A
1.50053	45.0823		YML001W	Ras	1ky3_A 1ky2_A	YER031C	Ras	1ukv_Y 1yzn_A
1.31548	45.0609		YKL168C	Pkinase	2eue_B 2eue_A	YHR079C	Pkinase	1zyd_B 1zyc_A
3.45119	45.0601		YGR214W	Ribosomal_S2	1s1h_B 1pns_B	YJL190C	Ribosomal_S8	1s1h_H 1pns_H
1.11591	45.0297		YKL168C	Pkinase	2eue_B 2eue_A	YNL307C	Pkinase	1q8z_A 1q8z_B
3.61564	45.0198		YDR037W	tRNA-synt_2	1eov_A	YHR019C	tRNA-synt_2	1eov_A
3.348	44.9095		YGR214W	Ribosomal_S2	1s1h_B 1pns_B	YLR367W	Ribosomal_S8	1s1h_H 1pns_H
0.710739	44.847		YLR362W	Pkinase	1fot_A 2eue_B	YIL035C	Pkinase	2eue_B 2eue_A
2.21904	44.7286		YGL137W	WD40	1erj_B 1erj_C	YLR222C	WD40	1trj_A 1nex_D
2.5704	44.6894		YNL317W	WD40	1erj_B 1erj_A	YDR324C	WD40	1erj_C 1erj_B
1.51187	44.4965		YMR121C	Ribosomal_L15e	1s1i_L	YLL045C	Ribosomal_L7Ae	1s1i_G
3.00258	44.4915		YHR030C	Pkinase	1q8z_A 1q97_A	YHR102W	Pkinase	1zy4_B 1zy5_A
3.18873	44.3778		YLL008W	DEAD	1s2m_A 1fuu_B	YHR065C	DEAD	1fuu_A 1fuu_B
1.7794	44.3154		YLR182W	Ank	1sw6_A 1sw6_B	YER111C	Ank	1sw6_B 1sw6_A
3.33053	44.3037		YJL081C	Actin	1y64_A	YNL059C	Actin	1y64_A
3.48997	44.2407		YKL180W	Ribosomal_L22	1s1i_N	YJL177W	Ribosomal_L22	1s1i_N
1.53246	44.2152		YAL003W	EF1_GNE	1g7c_B 1f60_B	YKR084C	GTP_EFTU_D3	1ije_A 1ijf_A
2.53474	44.1698		YJL074C	SMC_N	1w1w_D 1w1w_B	YLR086W	SMC_N	1w1w_B 1w1w_A
2.49221	44.1659		YOR089C	Ras	1ek0_A 1g16_D	YFL038C	Ras	1ukv_Y 1yzn_A
1.80182	44.0656		YBR264C	Ras	1ek0_A 1g17_B	YFL038C	Ras	1ukv_Y 1yzn_A
2.43581	44.0559		YNL290W	AAA	1sxj_C 1sxj_B	YJR068W	AAA	1sxj_D 1sxj_C
1.23776	43.9805		YIL035C	Pkinase	2eue_B 2eue_A	YBR160W	Pkinase	2eue_B 2eue_A
2.68	43.8832		YNL098C	Ras	1ukv_Y 1yzn_A	YOR101W	Ras	1ukv_Y 1yzn_A
2.19794	43.8278		YPL155C	Kinesin	3kar_ 1f9t_A	YGL216W	Kinesin	3kar_ 1f9t_A
3.33657	43.826		YPR010C	RNA_pol_Rpb2_2	1r9t_B 1wcm_B	YOL005C	RNA_pol_L	1i3q_K 1nt9_K
1.84955	43.7599		YHL033C	Ribosomal_L7Ae	1s1i_G	YMR121C	Ribosomal_L15e	1s1i_L
2.95258	43.7573		YJL141C	Pkinase	1q97_A 1q99_A	YJR059W	Pkinase	1fot_A 1zyc_D
1.50404	43.7289		YJR132W	IBN_N	1wa5_C 1z3h_B	YNL189W	Arm	1wa5_B 2c1t_A
1.90693	43.7123		YBR109C	efhand	1lkj_A 1f55_A	YOR257W	efhand	1lkj_A 1n2d_A
1.78466	43.6818		YPL153C	FHA	1qu5_A 1dmz_A	YER111C	Ank	1sw6_B 1sw6_A
1.72621	43.6656		YFL005W	Ras	1g17_B 1g16_B	YOR370C	GDI	1ukv_G
2.12213	43.5041		YPL203W	Pkinase	1fot_A 2eue_A	YBR059C	Pkinase	2eue_B 2eue_A
1.73412	43.4865		YNR047W	Pkinase	1fot_A 1zy4_A	YCR091W	Pkinase	1fot_A 2eue_B
1.4764	43.3909		YER031C	Ras	1ukv_Y 1yzn_A	YOR089C	Ras	1ek0_A 1g16_D
1.40534	43.2296		YJR065C	Actin	1y64_A	YDL029W	Actin	1y64_A
1.87249	43.2099		YMR308C	HEAT	2bpt_A 2bku_B	YJR132W	IBN_N	1wa5_C 1z3h_B
1.83987	43.1083		YOR116C	RNA_pol_Rpb1_5	1twf_A 1r5u_A	YOR224C	RNA_pol_Rpb8	1sfo_H 1twc_H
2.14825	43.0665		YJL190C	Ribosomal_S8	1s1h_H 1pns_H	YPR132W	Ribosomal_S12	1s1h_L 1pns_L
1.71223	43.0628		YMR109W	SH3_1	1ruw_A 1va7_C	YFL039C	Actin	1y64_A
2.32727	43.0618		YBR010W	Histone	1id3_E 1id3_A	YNL030W	Histone	1id3_B 1id3_F
0.970451	42.9986		YLL008W	DEAD	1s2m_A 1fuu_B	YDL031W	Helicase_C	1s2m_A 1fuu_B
3.18831	42.9018		YJL089W	Zn_clus	1aw6_	YMR280C	Zn_clus	1aw6_
1.24593	42.8947		YOR370C	GDI	1ukv_G	YOR089C	Ras	1ek0_A 1g16_D
1.76923	42.8483		YLR248W	Pkinase	2eue_A 2eue_B	YLR113W	Pkinase	2eue_B 2eue_A
2.9466	42.8439		YGL147C	Ribosomal_L6	1s1i_H	YNL067W	Ribosomal_L6	1s1i_H
1.51256	42.8203		YPL140C	Pkinase	1fot_A 2eue_A	YPR054W	Pkinase	2eue_A 2eue_B
1.94508	42.8194		YNR031C	Pkinase	1fot_A 1zy4_A	YCR073C	Pkinase	1zy4_A 1zy4_B
1.54437	42.6431		YDL192W	Arf	1mr3_F 1re0_A	YEL022W	Sec7	1ku1_B 1ku1_A
2.37514	42.5195		YPR110C	RNA_pol_A_bac	1twh_C 2b63_C	YOR210W	RNA_pol_N	1r5u_J 1twg_J
3.04092	42.4884		YBR175W	WD40	1erj_C 1erj_B	YKL018W	WD40	1nex_B 1nex_D
3.19523	42.4136		YOR063W	Ribosomal_L3	1s1i_C	YNL069C	Ribosomal_L13	1s1i_M
1.77292	42.3696		YMR038C	HMA	1jk9_D 1jk9_B	YJR104C	Sod_Cu	1f1g_D 1f1g_E
1.54514	42.1809		YDR477W	Pkinase	2eue_A 2eue_B	YMR104C	Pkinase	1fot_A 2eue_A
2.18842	42.1322		YKL018W	WD40	1nex_B 1nex_D	YNL317W	WD40	1erj_B 1erj_A
2.8202	42.0432		YNL178W	Ribosomal_S3_C	1s1h_C 1pns_C	YLR048W	Ribosomal_S2	1s1h_B 1pns_B
1.75689	41.6694		YOR370C	GDI	1ukv_G	YFL038C	Ras	1ukv_Y 1yzn_A
2.68795	41.6431		YDR012W	Ribosomal_L4	1s1i_D	YDR500C	Ribosomal_L37e	1s1i_Y
2.61026	41.5665		YBR160W	Pkinase	2eue_B 2eue_A	YBR135W	CKS	1qb3_A 1qb3_C
2.42149	41.5001		YMR116C	WD40	1trj_A 1nex_B	YLL011W	WD40	1nex_D 1nex_B
2.70697	41.3259		YPR010C	RNA_pol_Rpb2_2	1r9t_B 1wcm_B	YNL113W	RNA_pol_L	1nt9_K 1twg_K
1.39646	41.2335		YLR048W	Ribosomal_S2	1s1h_B 1pns_B	YLR367W	Ribosomal_S8	1s1h_H 1pns_H
2.15355	41.0546		YJL095W	Pkinase	1fot_A 1zy5_B	YLR096W	Pkinase	2eue_B 2eue_A
2.80444	41.0061		YFL008W	SMC_N	1w1w_C 1w1w_A	YFR031C	SMC_N	1w1w_B 1w1w_A
1.51051	40.9959		YJR102C	ESCRT-II	1xb4_C 1u5t_D	YPL002C	EAP30	1w7p_A 1u5t_A
2.38396	40.8921		YLR293C	Ras	1wa5_A 2bku_C	YER009W	NTF2	1gyb_A 1gy7_C
2.5585	40.8188		YER136W	GDI	1ukv_G	YLR262C	Ras	1ek0_A 1g17_B
1.87786	40.7815		YBR010W	Histone	1id3_E 1id3_A	YDR225W	Histone	1id3_G 1id3_C
1.36519	40.7052		YJL164C	Pkinase	1fot_A 2eue_A	YIL112W	Ank	1ixv_A 1wg0_A
1.70422	40.6211		YHR030C	Pkinase	1q8z_A 1q97_A	YLR182W	Ank	1sw6_A 1sw6_B
1.28989	40.6094		YOL012C	Histone	1id3_G 1id3_C	YBR010W	Histone	1id3_E 1id3_A
2.21991	40.5365		YLR417W	Vps36	1w7p_D 1u5t_B	YPL002C	EAP30	1w7p_A 1u5t_A
1.55743	40.4257		YLR293C	Ras	1wa5_A 2bku_C	YBR017C	HEAT	1o6o_B 1o6o_A
1.47447	40.3843		YDR477W	Pkinase	2eue_A 2eue_B	YHR205W	Pkinase	1fot_A 2eue_A
1.59898	40.2434		YDR225W	Histone	1id3_G 1id3_C	YNL031C	Histone	1id3_E 1id3_A
2.46386	40.2161		YBR010W	Histone	1id3_E 1id3_A	YDR224C	Histone	1id3_H 1id3_D
1.31444	40.0824		YBL063W	Kinesin	3kar_ 1f9t_A	YEL061C	Kinesin	1f9t_A 3kar_
0.777367	40.0794		YJL141C	Pkinase	1q97_A 1q99_A	YHR030C	Pkinase	1q8z_A 1q97_A
0.405435	40.0518		YGL210W	Ras	1ukv_Y 1yzn_A	YFL038C	Ras	1ukv_Y 1yzn_A
1.19547	39.9754		YNL154C	Pkinase	1fot_A 2eue_A	YMR291W	Pkinase	2eue_B 2eue_A
-0.286516	39.9175		YLR113W	Pkinase	2eue_B 2eue_A	YDR477W	Pkinase	2eue_A 2eue_B
3.49371	39.9126		YGL123W	Ribosomal_S5	1s1h_E 1pns_E	YJL190C	Ribosomal_S8	1s1h_H 1pns_H
1.3235	39.8649		YNR016C	Biotin_carb_C	1w96_B 1w93_A	YBR218C	Biotin_carb_C	1w93_A 1w96_A
1.63632	39.7737		YFL033C	Pkinase	1fot_A 2eue_B	YPL031C	Pkinase	2eue_A 2eue_B
1.44952	39.6689		YJL190C	Ribosomal_S8	1s1h_H 1pns_H	YBR048W	Ribosomal_S17	1s1h_Q 1pns_Q
0.318581	39.6484		YHL002W	SH3_1	1ssh_A 1oot_A	YNR006W	FYVE	1vfy_A
2.1184	39.1759		YBR189W	Ribosomal_S4	1s1h_D 1pns_D	YGL123W	Ribosomal_S5	1s1h_E 1pns_E
1.77761	39.122		YJL164C	Pkinase	1fot_A 2eue_A	YKL166C	Pkinase	1fot_A 2eue_B
2.41016	38.9993		YPL151C	WD40	1trj_A 1nex_D	YLR409C	WD40	1trj_A
1.3527	38.9898		YDR328C	Skp1_POZ	1nex_A 1nex_C	YFL009W	F-box	1nex_D 1nex_B
1.06667	38.954		YER031C	Ras	1ukv_Y 1yzn_A	YGL210W	Ras	1ukv_Y 1yzn_A
0.412071	38.9428		YJL164C	Pkinase	1fot_A 2eue_A	YKL116C	Pkinase	2eue_B 2eue_A
1.04796	38.879		YPR141C	Kinesin	1f9t_A 1f9u_A	YEL061C	Kinesin	1f9t_A 3kar_
0.87192	38.8545		YOR194C	TFIIA	1rm1_C 1nh2_C	YKL058W	TFIIA_gamma_C	1rm1_B 1ytf_D
2.06047	38.8015		YER123W	Pkinase	1how_A 1q8y_A	YHR135C	Pkinase	2eue_A 2eue_B
1.08893	38.6094		YOL127W	Ribosomal_L23	1s1i_T	YDL191W	Ribosomal_L29	1s1i_X
1.40074	38.5275		YER136W	GDI	1ukv_G	YFL038C	Ras	1ukv_Y 1yzn_A
2.38338	38.3668		YER136W	GDI	1ukv_G	YNL304W	Ras	1yzn_A 1ukv_Y
1.68719	38.2509		YEL061C	Kinesin	1f9t_A 3kar_	YGL216W	Kinesin	3kar_ 1f9t_A
1.90423	38.1415		YMR290C	Helicase_C	1s2m_A 1fuu_A	YDL031W	Helicase_C	1s2m_A 1fuu_B
0.740717	38.0764		YDL056W	Ank	1sw6_A 1sw6_B	YCR073C	Pkinase	1zy4_A 1zy4_B
0.450978	38.0653		YAL017W	Pkinase	2eue_B 2eue_A	YOL045W	Pkinase	2eue_B 2eue_A
-0.000353	38.001		YMR043W	SRF-TF	1mnm_B 1mnm_A	YMR042W	SRF-TF	1mnm_A 1mnm_B
1.22651	37.9614		YJR059W	Pkinase	1fot_A 1zyc_D	YJL128C	Pkinase	1fot_A 1zy5_A
1.04744	37.7809		YJL095W	Pkinase	1fot_A 1zy5_B	YHR102W	Pkinase	1zy4_B 1zy5_A
0.685762	37.6503		YIL035C	Pkinase	2eue_B 2eue_A	YOR061W	Pkinase	2eue_A 2eue_B
0.31402	37.6324		YLL011W	WD40	1nex_D 1nex_B	YDR324C	WD40	1erj_C 1erj_B
0.824713	37.56		YPL031C	Pkinase	2eue_A 2eue_B	YPL140C	Pkinase	1fot_A 2eue_A
1.4206	37.4627		YLR293C	Ras	1wa5_A 2bku_C	YJR132W	IBN_N	1wa5_C 1z3h_B
0.921092	37.4596		YJL074C	SMC_N	1w1w_D 1w1w_B	YFR031C	SMC_N	1w1w_B 1w1w_A
0.458513	37.3409		YHR030C	Pkinase	1q8z_A 1q97_A	YLR096W	Pkinase	2eue_B 2eue_A
1.94356	37.2997		YDR224C	Histone	1id3_H 1id3_D	YNL031C	Histone	1id3_E 1id3_A
1.42647	37.2717		YGL062W	Biotin_carb_C	1w93_A 1w96_C	YBR218C	Biotin_carb_C	1w93_A 1w96_A
0.934031	37.1518		YNL113W	RNA_pol_L	1nt9_K 1twg_K	YIL021W	RNA_pol_A_bac	1twf_C 1r9t_C
0.114817	37.0344		YHR030C	Pkinase	1q8z_A 1q97_A	YER111C	Ank	1sw6_B 1sw6_A
2.31054	36.9292		YOR207C	RNA_pol_Rpb2_2	1y1y_B 1twc_B	YDR045C	RNA_POL_M_15KD	1i3q_I 1twa_I
0.937127	36.8904		YLR222C	WD40	1trj_A 1nex_D	YLL011W	WD40	1nex_D 1nex_B
1.81956	36.8829		YER136W	GDI	1ukv_G	YOR370C	GDI	1ukv_G
1.38561	36.7578		YFL039C	Actin	1y64_A	YNL271C	FH2	1y64_B 1ux5_A
1.98215	36.7341		YBR264C	Ras	1ek0_A 1g17_B	YOR370C	GDI	1ukv_G
1.57898	36.6681		YGL106W	efhand	1m46_A 1n2d_A	YBR109C	efhand	1lkj_A 1f55_A
1.83863	36.6282		YOL094C	AAA	1sxj_B 1sxj_C	YJR068W	AAA	1sxj_D 1sxj_C
1.88837	36.5515		YPL240C	HSP90	1hk7_B 1hk7_A	YMR186W	HSP90	1hk7_B 1hk7_A
2.15434	36.456		YGL137W	WD40	1erj_B 1erj_C	YBR198C	WD40	1erj_C 1erj_A
0.718544	36.4307		YPL140C	Pkinase	1fot_A 2eue_A	YHR102W	Pkinase	1zy4_B 1zy5_A
-0.0293687	36.4199		YOR151C	RNA_pol_Rpb2_2	1nik_B 1y1w_B	YPR010C	RNA_pol_Rpb2_2	1r9t_B 1wcm_B
1.83945	36.2401		YPL203W	Pkinase	1fot_A 2eue_A	YFL033C	Pkinase	1fot_A 2eue_B
2.0293	36.1474		YGL137W	WD40	1erj_B 1erj_C	YDL145C	WD40	1trj_A 1erj_C
1.14643	36.032		YPL203W	Pkinase	1fot_A 2eue_A	YER123W	Pkinase	1how_A 1q8y_A
3.51239	35.9871		YBR028C	Pkinase	1fot_A 1zy4_B	YER123W	Pkinase	1how_A 1q8y_A
0.559866	35.7944		YMR291W	Pkinase	2eue_B 2eue_A	YMR139W	Pkinase	1q8z_B 1q8y_B
1.34842	35.7319		YPR141C	Kinesin	1f9t_A 1f9u_A	YBL063W	Kinesin	3kar_ 1f9t_A
1.27135	35.6179		YPR080W	GTP_EFTU_D3	1g7c_A 1ijf_A	YAL003W	EF1_GNE	1g7c_B 1f60_B
1.50013	35.5176		YOR217W	AAA	1sxj_A 1sxj_B	YJR068W	AAA	1sxj_D 1sxj_C
-0.0710966	35.4928		YPR181C	zf-Sec23_Sec24	1m2o_C 1m2v_A	YPL218W	Arf	1m2o_B 1m2o_D
0.701481	35.387		YOR151C	RNA_pol_Rpb2_2	1nik_B 1y1w_B	YIL021W	RNA_pol_A_bac	1twf_C 1r9t_C
0.599886	35.1775		YBL016W	Pkinase	2eue_A 2eue_B	YDR477W	Pkinase	2eue_A 2eue_B
0.567228	35.1719		YLL011W	WD40	1nex_D 1nex_B	YCR057C	WD40	1trj_A 1erj_C
1.59078	35.042		YGL137W	WD40	1erj_B 1erj_C	YMR146C	WD40	1trj_A 1erj_C
-0.125674	35.0403		YER172C	DEAD	1s2m_A	YDR243C	Helicase_C	1fuu_B 1fuu_A
0.112184	34.9322		YBL016W	Pkinase	2eue_A 2eue_B	YGR040W	Pkinase	2eue_B 2eue_A
0.529587	34.8395		YGL070C	RNA_POL_M_15KD	1pqv_I 1r5u_I	YOR116C	RNA_pol_Rpb1_5	1twf_A 1r5u_A
1.34612	34.8364		YPL140C	Pkinase	1fot_A 2eue_A	YLR096W	Pkinase	2eue_B 2eue_A
0.871407	34.7086		YJL095W	Pkinase	1fot_A 1zy5_B	YPR054W	Pkinase	2eue_A 2eue_B
1.17332	34.5743		YDR507C	Pkinase	2eue_B 2eue_A	YDR247W	Pkinase	2eue_A 2eue_B
1.32616	34.3879		YBR237W	Helicase_C	1s2m_A 1fuu_A	YDR243C	Helicase_C	1fuu_B 1fuu_A
0.34008	34.2889		YNL307C	Pkinase	1q8z_A 1q8z_B	YFR014C	Pkinase	2eue_A 2eue_B
0.587412	34.1911		YPR181C	zf-Sec23_Sec24	1m2o_C 1m2v_A	YHR098C	zf-Sec23_Sec24	1m2v_B 1pcx_A
0.393577	34.1288		YCR084C	WD40	1erj_B 1erj_A	YKL213C	WD40	1nex_D 1nex_B
0.0140193	33.9627		YJL164C	Pkinase	1fot_A 2eue_A	YKL171W	Pkinase	2eue_A 2eue_B
0.383011	33.884		YIL035C	Pkinase	2eue_B 2eue_A	YKL101W	Pkinase	2eue_A 2eue_B
0.555577	33.7528		YAR019C	Pkinase	1fot_A 2eue_A	YMR001C	Pkinase	2eue_B 2eue_A
-1.79073	33.7215		YKL166C	Pkinase	1fot_A 2eue_B	YFL033C	Pkinase	1fot_A 2eue_B
0.290137	33.6784		YJR132W	IBN_N	1wa5_C 1z3h_B	YER110C	IBN_N	2bpt_A 2bku_D
0.334198	33.522		YPR080W	GTP_EFTU_D3	1g7c_A 1ijf_A	YOR133W	EFG_C	1n0v_C 1u2r_A
-0.0418878	33.5147		YMR183C	Syntaxin	1fio_A	YDR164C	Sec1	1mqs_A
0.284069	33.4954		YOR151C	RNA_pol_Rpb2_2	1nik_B 1y1w_B	YOR224C	RNA_pol_Rpb8	1sfo_H 1twc_H
1.46728	33.4724		YPL203W	Pkinase	1fot_A 2eue_A	YHR135C	Pkinase	2eue_A 2eue_B
0.172852	33.1831		YOL016C	Pkinase	2eue_B 2eue_A	YKL166C	Pkinase	1fot_A 2eue_B
0.191004	33.1543		YOR116C	RNA_pol_Rpb1_5	1twf_A 1r5u_A	YKL144C	RNA_pol_Rpb7_N	1y1v_G 1pqv_G
0.295532	32.9479		YJL128C	Pkinase	1fot_A 1zy5_A	YLR113W	Pkinase	2eue_B 2eue_A
1.14949	32.9143		YGL100W	WD40	1erj_A 1erj_B	YLR208W	WD40	1erj_B 1erj_A
3.42404	32.7961		YBR189W	Ribosomal_S4	1s1h_D 1pns_D	YPL081W	Ribosomal_S4	1s1h_D 1pns_D
-3.01964	32.7917		YOR061W	Pkinase	2eue_A 2eue_B	YDL056W	Ank	1sw6_A 1sw6_B
-0.464101	32.5048		YKL168C	Pkinase	2eue_B 2eue_A	YLR248W	Pkinase	2eue_A 2eue_B
-0.0731628	32.4878		YKL166C	Pkinase	1fot_A 2eue_B	YBR028C	Pkinase	1fot_A 1zy4_B
-0.789314	32.4066		YJR132W	IBN_N	1wa5_C 1z3h_B	YOR185C	Ras	1wa5_A 2bku_C
1.36393	32.4061		YLR086W	SMC_N	1w1w_B 1w1w_A	YFR031C	SMC_N	1w1w_B 1w1w_A
-0.417048	32.3648		YDR164C	Sec1	1mqs_A	YPL232W	Syntaxin	1fio_A
1.11533	32.3537		YPL203W	Pkinase	1fot_A 2eue_A	YPL031C	Pkinase	2eue_A 2eue_B
0.184681	32.2447		YOL016C	Pkinase	2eue_B 2eue_A	YPL031C	Pkinase	2eue_A 2eue_B
0.479126	31.8469		YPL203W	Pkinase	1fot_A 2eue_A	YBR028C	Pkinase	1fot_A 1zy4_B
-0.258689	31.7775		YNR036C	Ribosomal_S12	1pns_L 1s1h_L	YMR188C	Ribosomal_S17	1pns_Q
0.462563	31.7334		YBR264C	Ras	1ek0_A 1g17_B	YER031C	Ras	1ukv_Y 1yzn_A
0.339692	31.632		YOR224C	RNA_pol_Rpb8	1sfo_H 1twc_H	YIL021W	RNA_pol_A_bac	1twf_C 1r9t_C
1.35572	31.4775		YBR017C	HEAT	1o6o_B 1o6o_A	YER110C	IBN_N	2bpt_A 2bku_D
0.116169	31.4545		YJL095W	Pkinase	1fot_A 1zy5_B	YAR019C	Pkinase	1fot_A 2eue_A
-0.949328	31.4297		YPR165W	Ras	1ek0_A 1g17_A	YBL105C	Pkinase	1fot_A 2eue_A
1.15984	31.12		YDR328C	Skp1_POZ	1nex_A 1nex_C	YDR139C	ubiquitin	1otr_B 1q0w_B
-0.282279	31.117		YDR477W	Pkinase	2eue_A 2eue_B	YPL042C	Pkinase	1q8y_B 1how_A
1.28658	31.0465		YDR477W	Pkinase	2eue_A 2eue_B	YIL112W	Ank	1ixv_A 1wg0_A
0.0521544	30.9246		YER136W	GDI	1ukv_G	YER031C	Ras	1ukv_Y 1yzn_A
-0.572011	30.8415		YNL307C	Pkinase	1q8z_A 1q8z_B	YAR019C	Pkinase	1fot_A 2eue_A
-0.011015	30.7023		YBL105C	Pkinase	1fot_A 2eue_A	YJL095W	Pkinase	1fot_A 1zy5_B
-0.806536	30.516		YBL016W	Pkinase	2eue_A 2eue_B	YGL158W	Pkinase	2eue_A 2eue_B
-0.251416	30.2857		YIL035C	Pkinase	2eue_B 2eue_A	YDL056W	Ank	1sw6_A 1sw6_B
0.0887224	30.0067		YLR367W	Ribosomal_S8	1s1h_H 1pns_H	YPR132W	Ribosomal_S12	1s1h_L 1pns_L
2.07774	29.9761		YBR059C	Pkinase	2eue_B 2eue_A	YDR247W	Pkinase	2eue_A 2eue_B
-0.163104	29.9728		YBR011C	Pyrophosphatase	1m38_A 1m38_B	YMR267W	Pyrophosphatase	1wgj_A 1e6a_A
-0.20554	29.8727		YOR233W	Pkinase	2eue_A 2eue_B	YDR264C	Ank	1ixv_A 1wg0_A
-0.149796	29.8717		YKR024C	DEAD	1s2m_A 1fuu_A	YDR194C	DEAD	1fuu_A 1fuu_B
-0.499456	29.6891		YDR207C	Zn_clus	1pyc_ 1hwt_C	YML099C	Zn_clus	1pyc_ 1hwt_H
0.563475	29.4357		YPL031C	Pkinase	2eue_A 2eue_B	YGR233C	Ank	1ixv_A 1wg0_A
-0.791801	29.2687		YOR116C	RNA_pol_Rpb1_5	1twf_A 1r5u_A	YPR010C	RNA_pol_Rpb2_2	1r9t_B 1wcm_B
0.00342923	29.1612		YJL095W	Pkinase	1fot_A 1zy5_B	YOR231W	Pkinase	1fot_A 1zyd_B
1.04371	29.076		YAL051W	Zn_clus	1hwt_H 1hwt_G	YOR363C	Zn_clus	1hwt_G 1hwt_C
-0.129055	29.0005		YOR212W	WD40	1trj_A 1erj_A	YJR086W	G-gamma
1.01628	28.906		YOL016C	Pkinase	2eue_B 2eue_A	YJL128C	Pkinase	1fot_A 1zy5_A
0.363332	28.702		YPR181C	zf-Sec23_Sec24	1m2o_C 1m2v_A	YNL049C	zf-Sec23_Sec24	1m2v_B 1pd1_A
0.0646962	28.6765		YPL218W	Arf	1m2o_B 1m2o_D	YIL109C	zf-Sec23_Sec24	1m2v_B 1pd1_A
-0.253027	28.4441		YGL070C	RNA_POL_M_15KD	1pqv_I 1r5u_I	YOR151C	RNA_pol_Rpb2_2	1nik_B 1y1w_B
0.59907	27.9722		YJR132W	IBN_N	1wa5_C 1z3h_B	YLR347C	IBN_N	2bku_D 2bpt_A
0.65163	27.9173		YJL141C	Pkinase	1q97_A 1q99_A	YJL164C	Pkinase	1fot_A 2eue_A
-0.443394	27.8802		YOR185C	Ras	1wa5_A 2bku_C	YLR347C	IBN_N	2bku_D 2bpt_A
-0.436235	27.5397		YPL203W	Pkinase	1fot_A 2eue_A	YOL016C	Pkinase	2eue_B 2eue_A
0.313021	27.5085		YHR079C	Pkinase	1zyd_B 1zyc_A	YNR047W	Pkinase	1fot_A 1zy4_A
-0.597942	27.4383		YLR367W	Ribosomal_S8	1s1h_H 1pns_H	YBR048W	Ribosomal_S17	1s1h_Q 1pns_Q
0.499186	27.3395		YLR409C	WD40	1trj_A	YLL011W	WD40	1nex_D 1nex_B
-0.560502	27.0501		YOR151C	RNA_pol_Rpb2_2	1nik_B 1y1w_B	YOL005C	RNA_pol_L	1i3q_K 1nt9_K
-0.120758	26.8721		YJL164C	Pkinase	1fot_A 2eue_A	YFL033C	Pkinase	1fot_A 2eue_B
-0.539772	26.783		YOR116C	RNA_pol_Rpb1_5	1twf_A 1r5u_A	YPR110C	RNA_pol_A_bac	1twh_C 2b63_C
-0.668189	26.6804		YJR059W	Pkinase	1fot_A 1zyc_D	YAR018C	Pkinase	2eue_A 2eue_B
-0.877624	26.6685		YKR014C	Ras	1ek0_A 1ky2_A	YER031C	Ras	1ukv_Y 1yzn_A
-0.631676	26.6614		YJL141C	Pkinase	1q97_A 1q99_A	YJL095W	Pkinase	1fot_A 1zy5_B
0.00935064	26.6365		YOR210W	RNA_pol_N	1r5u_J 1twg_J	YIL021W	RNA_pol_A_bac	1twf_C 1r9t_C
-0.580785	26.4357		YDL195W	WD40	1r5m_A 1trj_A	YLR208W	WD40	1erj_B 1erj_A
-0.814388	26.4112		YBR109C	efhand	1lkj_A 1f55_A	YDR155C	Pro_isomerase	1ist_B 1ist_A
-0.744784	26.309		YLR262C	Ras	1ek0_A 1g17_B	YGL210W	Ras	1ukv_Y 1yzn_A
-1.27926	26.2516		YBL063W	Kinesin	3kar_ 1f9t_A	YGL216W	Kinesin	3kar_ 1f9t_A
-0.693309	26.2492		YPR181C	zf-Sec23_Sec24	1m2o_C 1m2v_A	YIL109C	zf-Sec23_Sec24	1m2v_B 1pd1_A
-0.783889	26.1685		YLR113W	Pkinase	2eue_B 2eue_A	YGL158W	Pkinase	2eue_A 2eue_B
-0.50098	25.9888		YOR116C	RNA_pol_Rpb1_5	1twf_A 1r5u_A	YOR341W	RNA_pol_Rpb1_5	1y1w_A 2b63_A
-0.349996	25.8566		YIL035C	Pkinase	2eue_B 2eue_A	YER129W	Pkinase	2eue_B 2eue_A
-0.789567	25.7543		YEL037C	UBA	1x3w_B 1x3z_B	YIL148W	ubiquitin	1otr_B 1q0w_B
-1.25872	25.6455		YLR208W	WD40	1erj_B 1erj_A	YNL317W	WD40	1erj_B 1erj_A
-0.82005	25.5217		YBL105C	Pkinase	1fot_A 2eue_A	YOR231W	Pkinase	1fot_A 1zyd_B
-0.814459	25.502		YPL155C	Kinesin	3kar_ 1f9t_A	YEL061C	Kinesin	1f9t_A 3kar_
-0.80999	25.4208		YHR005C	G-alpha	1m2o_D 1m2o_B	YOR212W	WD40	1trj_A 1erj_A
0.0349271	25.4052		YOL012C	Histone	1id3_G 1id3_C	YBL002W	Histone	1id3_H 1id3_D
-1.09426	25.3933		YGL179C	Pkinase	2eue_A 2eue_B	YGR233C	Ank	1ixv_A 1wg0_A
-1.00205	25.2783		YJL164C	Pkinase	1fot_A 2eue_A	YPL203W	Pkinase	1fot_A 2eue_A
-0.748865	25.2549		YOR151C	RNA_pol_Rpb2_2	1nik_B 1y1w_B	YOR210W	RNA_pol_N	1r5u_J 1twg_J
-1.17682	25.2516		YGR092W	Pkinase	1fot_A 2eue_B	YMR001C	Pkinase	2eue_B 2eue_A
-0.319344	25.1414		YAR019C	Pkinase	1fot_A 2eue_A	YCR073C	Pkinase	1zy4_A 1zy4_B
-0.502	25.1274		YFL008W	SMC_N	1w1w_C 1w1w_A	YJL074C	SMC_N	1w1w_D 1w1w_B
-0.855784	25.0218		YOR116C	RNA_pol_Rpb1_5	1twf_A 1r5u_A	YBR154C	RNA_pol_Rpb5_N	1r9t_E 1y1y_E
0.00129022	24.8695		YKL166C	Pkinase	1fot_A 2eue_B	YGL180W	Pkinase	2eue_A 2eue_B
-0.986383	24.8636		YDL029W	Actin	1y64_A	YOR122C	Profilin	1ypr_B 1k0k_A
-0.889111	24.3071		YMR290C	Helicase_C	1s2m_A 1fuu_A	YDR194C	DEAD	1fuu_A 1fuu_B
-0.901226	24.2861		YOR116C	RNA_pol_Rpb1_5	1twf_A 1r5u_A	YPR187W	RNA_pol_Rpb6	1twg_F 1y1w_F
-1.09101	24.0478		YHR079C	Pkinase	1zyd_B 1zyc_A	YAR019C	Pkinase	1fot_A 2eue_A
-0.916316	24.0311		YNL307C	Pkinase	1q8z_A 1q8z_B	YNR047W	Pkinase	1fot_A 1zy4_A
-0.619164	24.0263		YFL039C	Actin	1y64_A	YNL059C	Actin	1y64_A
-0.966919	23.9716		YDL159W	Pkinase	2eue_B 2eue_A	YBL016W	Pkinase	2eue_A 2eue_B
-0.942	23.9559		YPR141C	Kinesin	1f9t_A 1f9u_A	YGL216W	Kinesin	3kar_ 1f9t_A
-0.674057	23.9476		YNL307C	Pkinase	1q8z_A 1q8z_B	YKL101W	Pkinase	2eue_A 2eue_B
-1.16446	23.878		YLR347C	IBN_N	2bku_D 2bpt_A	YER110C	IBN_N	2bpt_A 2bku_D
-0.973031	23.7864		YGR092W	Pkinase	1fot_A 2eue_B	YNR047W	Pkinase	1fot_A 1zy4_A
-0.965428	23.7807		YOL016C	Pkinase	2eue_B 2eue_A	YIL035C	Pkinase	2eue_B 2eue_A
-1.73285	23.6237		YNL154C	Pkinase	1fot_A 2eue_A	YBR028C	Pkinase	1fot_A 1zy4_B
-1.80536	23.3372		YGL137W	WD40	1erj_B 1erj_C	YLL011W	WD40	1nex_D 1nex_B
-1.63536	23.2659		YLR163C	Peptidase_M16	1hr6_B 1hr6_H	YHR024C	Peptidase_M16	1hr8_A 1hr7_A
-0.995489	22.9889		YPR161C	Pkinase	1zy5_A 1zy4_B	YIL095W	Pkinase	1zy5_B 1zy4_A
-0.795968	22.8241		YKL166C	Pkinase	1fot_A 2eue_B	YER123W	Pkinase	1how_A 1q8y_A
-0.293758	22.6564		YMR116C	WD40	1trj_A 1nex_B	YPL151C	WD40	1trj_A 1nex_D
-1.06776	22.5947		YOR116C	RNA_pol_Rpb1_5	1twf_A 1r5u_A	YOR207C	RNA_pol_Rpb2_2	1y1y_B 1twc_B
-0.745733	22.2986		YGL253W	Hexokinase_2	1ig8_A	YFR053C	Hexokinase_2	1ig8_A
-0.812385	22.2233		YJL095W	Pkinase	1fot_A 1zy5_B	YKL168C	Pkinase	2eue_B 2eue_A
-0.241754	21.912		YOR151C	RNA_pol_Rpb2_2	1nik_B 1y1w_B	YPR187W	RNA_pol_Rpb6	1twg_F 1y1w_F
-1.64422	21.8143		YML001W	Ras	1ky3_A 1ky2_A	YGL210W	Ras	1ukv_Y 1yzn_A
-1.19812	21.6587		YBR160W	Pkinase	2eue_B 2eue_A	YMR001C	Pkinase	2eue_B 2eue_A
-0.262166	21.3917		YJR059W	Pkinase	1fot_A 1zyc_D	YMR068W	Ank	1ixv_A 1wg0_A
-1.31563	21.312		YBR048W	Ribosomal_S17	1s1h_Q 1pns_Q	YGR118W	Ribosomal_S12	1s1h_L 1pns_L
-0.573049	21.1938		YCR088W	SH3_1	1jo8_A	YHR016C	SH3_1	1ssh_A 1oot_A
-1.56832	21.1516		YBL105C	Pkinase	1fot_A 2eue_A	YNL154C	Pkinase	1fot_A 2eue_A
-0.901588	21.0634		YOL012C	Histone	1id3_G 1id3_C	YDR224C	Histone	1id3_H 1id3_D
-1.40101	20.903		YAR019C	Pkinase	1fot_A 2eue_A	YER129W	Pkinase	2eue_B 2eue_A
-1.7294	20.7499		YGL210W	Ras	1ukv_Y 1yzn_A	YOR089C	Ras	1ek0_A 1g16_D
-1.71	20.7363		YJR059W	Pkinase	1fot_A 1zyc_D	YKL116C	Pkinase	2eue_B 2eue_A
-0.801098	20.5752		YOR233W	Pkinase	2eue_A 2eue_B	YAR019C	Pkinase	1fot_A 2eue_A
-2.13422	20.5258		YMR109W	SH3_1	1ruw_A 1va7_C	YBR109C	efhand	1lkj_A 1f55_A
-1.35897	20.5039		YKR014C	Ras	1ek0_A 1ky2_A	YFL038C	Ras	1ukv_Y 1yzn_A
-2.21873	20.4895		YFR014C	Pkinase	2eue_A 2eue_B	YKL166C	Pkinase	1fot_A 2eue_B
-1.84591	20.1597		YKR014C	Ras	1ek0_A 1ky2_A	YLR262C	Ras	1ek0_A 1g17_B
-1.56262	20.0194		YNL154C	Pkinase	1fot_A 2eue_A	YNR047W	Pkinase	1fot_A 1zy4_A
-1.35452	19.9164		YFL005W	Ras	1g17_B 1g16_B	YGL210W	Ras	1ukv_Y 1yzn_A
-1.5703	19.9024		YMR303C	ADH_N	1q1n_A 1piw_A	YBR145W	ADH_N	1piw_B 1piw_A
-1.5423	19.8752		YLR347C	IBN_N	2bku_D 2bpt_A	YNL189W	Arm	1wa5_B 2c1t_A
-1.4842	19.7393		YKL091C	CRAL_TRIO_N	1aua_	YMR079W	CRAL_TRIO_N	1aua_
-1.48657	19.6356		YLL011W	WD40	1nex_D 1nex_B	YNL317W	WD40	1erj_B 1erj_A
-1.46773	19.3612		YHR082C	Pkinase	2eue_A 2eue_B	YMR291W	Pkinase	2eue_B 2eue_A
-3.11447	19.2984		YPL204W	Pkinase	1fot_A 2eue_A	YOR061W	Pkinase	2eue_A 2eue_B
-1.56601	19.22		YPR054W	Pkinase	2eue_A 2eue_B	YFL029C	Pkinase	1zyc_B 1zyc_A
-2.16115	19.1154		YPR080W	GTP_EFTU_D3	1g7c_A 1ijf_A	YKR084C	GTP_EFTU_D3	1ije_A 1ijf_A
-3.37555	19.0913		YPL155C	Kinesin	3kar_ 1f9t_A	YBL063W	Kinesin	3kar_ 1f9t_A
-1.53348	19.0907		YDL192W	Arf	1mr3_F 1re0_A	YDR170C	Sec7	1ku1_A 1ku1_B
-1.60616	19.0867		YKL168C	Pkinase	2eue_B 2eue_A	YJL106W	Pkinase	1q8z_B 1how_A
-1.60215	19.0715		YLL039C	ubiquitin	1otr_B 1q0w_B	YDR328C	Skp1_POZ	1nex_A 1nex_C
-1.35179	18.9035		YKL166C	Pkinase	1fot_A 2eue_B	YDR490C	Pkinase	1fot_A 2eue_A
-1.83862	18.8746		YDL140C	RNA_pol_Rpb1_7	1nik_A 1r9s_A	YIL021W	RNA_pol_A_bac	1twf_C 1r9t_C
-1.90851	18.688		YIL095W	Pkinase	1zy5_B 1zy4_A	YAR019C	Pkinase	1fot_A 2eue_A
-0.968632	18.6622		YMR308C	HEAT	2bpt_A 2bku_B	YLR347C	IBN_N	2bku_D 2bpt_A
-1.665	18.6527		YIL147C	Response_reg	1oxk_H 1oxk_L	YLR006C	Response_reg	1oxk_B 1oxk_L
-1.70097	18.6033		YGL106W	efhand	1m46_A 1n2d_A	YPR188C	efhand	1lkj_A 1f54_A
-2.20271	18.5092		YLR362W	Pkinase	1fot_A 2eue_B	YGR040W	Pkinase	2eue_B 2eue_A
-1.00626	18.4213		YPR141C	Kinesin	1f9t_A 1f9u_A	YPL155C	Kinesin	3kar_ 1f9t_A
-0.863175	18.3712		YLR362W	Pkinase	1fot_A 2eue_B	YJL128C	Pkinase	1fot_A 1zy5_A
-1.0709	18.2931		YAL060W	ADH_N	1piw_B 1piw_A	YAL061W	ADH_N	1q1n_A 1ps0_A
-1.99377	18.1386		YNL154C	Pkinase	1fot_A 2eue_A	YHR135C	Pkinase	2eue_A 2eue_B
-1.88844	18.0742		YGL070C	RNA_POL_M_15KD	1pqv_I 1r5u_I	YDL140C	RNA_pol_Rpb1_7	1nik_A 1r9s_A
-1.25119	17.8933		YDL140C	RNA_pol_Rpb1_7	1nik_A 1r9s_A	YOR224C	RNA_pol_Rpb8	1sfo_H 1twc_H
-1.63657	17.86		YEL009C	bZIP_1	2dgc_A 1zim_B	YPL038W	zf-C2H2	2adr_
-1.90657	17.7645		YOL012C	Histone	1id3_G 1id3_C	YDR225W	Histone	1id3_G 1id3_C
-1.83984	17.7405		YCL067C	Homeobox	1mnm_D 1mnm_C	YCR097W	Homeobox	1f43_A 1yrn_A
-1.93272	17.6404		YDL195W	WD40	1r5m_A 1trj_A	YNL317W	WD40	1erj_B 1erj_A
-2.09245	17.484		YCR088W	SH3_1	1jo8_A	YLL050C	Cofilin_ADF	1cfy_B 1cfy_A
-2.04447	17.3484		YBR160W	Pkinase	2eue_B 2eue_A	YER111C	Ank	1sw6_B 1sw6_A
-1.79218	17.0716		YPL151C	WD40	1trj_A 1nex_D	YDR364C	WD40	1trj_A 1erj_A
-2.51059	17.0012		YMR183C	Syntaxin	1fio_A	YPL232W	Syntaxin	1fio_A
-2.20761	16.854		YLL018C	tRNA-synt_2	1eov_A	YHR019C	tRNA-synt_2	1eov_A
-2.36637	16.6741		YPL203W	Pkinase	1fot_A 2eue_A	YKL101W	Pkinase	2eue_A 2eue_B
-2.35281	16.5737		YJR059W	Pkinase	1fot_A 1zyc_D	YMR291W	Pkinase	2eue_B 2eue_A
-2.06414	16.4599		YOR185C	Ras	1wa5_A 2bku_C	YER110C	IBN_N	2bpt_A 2bku_D
-2.00294	16.4204		YAR019C	Pkinase	1fot_A 2eue_A	YAR018C	Pkinase	2eue_A 2eue_B
-2.61494	16.4162		YOL016C	Pkinase	2eue_B 2eue_A	YLL019C	Pkinase	1q8z_A 1q97_B
-1.87903	16.3934		YOR185C	Ras	1wa5_A 2bku_C	YBR017C	HEAT	1o6o_B 1o6o_A
-2.3855	16.3026		YNL154C	Pkinase	1fot_A 2eue_A	YER123W	Pkinase	1how_A 1q8y_A
-1.98633	16.211		YDR194C	DEAD	1fuu_A 1fuu_B	YLL008W	DEAD	1s2m_A 1fuu_B
-1.35641	16.1804		YLR096W	Pkinase	2eue_B 2eue_A	YHR102W	Pkinase	1zy4_B 1zy5_A
-2.04422	15.9475		YJR113C	Ribosomal_S7	1pns_G 1s1h_G	YBR146W	Ribosomal_S9	1pns_I 1s1h_I
-1.70877	15.878		YFL039C	Actin	1y64_A	YJL081C	Actin	1y64_A
-2.07	15.775		YIL046W	F-box	1nex_B 1nex_D	YDR328C	Skp1_POZ	1nex_A 1nex_C
-2.34048	15.6198		YFR034C	HLH	1a0a_A 1a0a_B	YMR308C	HEAT	2bpt_A 2bku_B
-2.26423	15.4857		YKL129C	SH3_1	1ruw_A 1va7_B	YBR109C	efhand	1lkj_A 1f55_A
-1.4926	15.3088		YLR293C	Ras	1wa5_A 2bku_C	YLR347C	IBN_N	2bku_D 2bpt_A
-2.63598	15.1191		YGR092W	Pkinase	1fot_A 2eue_B	YAR019C	Pkinase	1fot_A 2eue_A
-2.29795	15.0234		YER172C	DEAD	1s2m_A	YBR237W	Helicase_C	1s2m_A 1fuu_A
-2.16975	14.9767		YMR043W	SRF-TF	1mnm_B 1mnm_A	YCL067C	Homeobox	1mnm_D 1mnm_C
-2.24856	14.9581		YDL029W	Actin	1y64_A	YKL129C	SH3_1	1ruw_A 1va7_B
-1.8573	14.8877		YKL166C	Pkinase	1fot_A 2eue_B	YHR135C	Pkinase	2eue_A 2eue_B
-2.33448	14.7343		YNL154C	Pkinase	1fot_A 2eue_A	YDL056W	Ank	1sw6_A 1sw6_B
-2.14472	14.6909		YDR037W	tRNA-synt_2	1eov_A	YLL018C	tRNA-synt_2	1eov_A
-1.99267	14.6867		YPR054W	Pkinase	2eue_A 2eue_B	YLR096W	Pkinase	2eue_B 2eue_A
-2.22141	14.6812		YKL166C	Pkinase	1fot_A 2eue_B	YBR059C	Pkinase	2eue_B 2eue_A
-2.28541	14.5584		YNL093W	Ras	1ek0_A 1g17_A	YOR089C	Ras	1ek0_A 1g16_D
-2.22391	14.5061		YNR047W	Pkinase	1fot_A 1zy4_A	YBR160W	Pkinase	2eue_B 2eue_A
-2.30937	14.0411		YLR293C	Ras	1wa5_A 2bku_C	YOR185C	Ras	1wa5_A 2bku_C
-2.2061	13.8911		YLR362W	Pkinase	1fot_A 2eue_B	YDL159W	Pkinase	2eue_B 2eue_A
-1.41607	13.8275		YJL187C	Pkinase	1zy4_B 1zy5_B	YCL024W	Pkinase	2eue_B 2eue_A
-2.35947	13.4284		YKL166C	Pkinase	1fot_A 2eue_B	YKL171W	Pkinase	2eue_A 2eue_B
-2.38538	13.2946		YIL035C	Pkinase	2eue_B 2eue_A	YDR477W	Pkinase	2eue_A 2eue_B
-2.39804	13.2671		YMR308C	HEAT	2bpt_A 2bku_B	YOR185C	Ras	1wa5_A 2bku_C
-1.81417	13.2509		YKL168C	Pkinase	2eue_B 2eue_A	YAL017W	Pkinase	2eue_B 2eue_A
-2.54719	13.1389		YER151C	UCH	1vjv_A	YLR167W	ubiquitin	1otr_B 1wr1_A
-2.94465	12.7679		YER136W	GDI	1ukv_G	YGL210W	Ras	1ukv_Y 1yzn_A
-2.46479	12.7536		YER136W	GDI	1ukv_G	YNL093W	Ras	1ek0_A 1g17_A
-2.009	12.7321		YDL080C	TPP_enzyme_M	1qpb_A 1qpb_B	YGR087C	TPP_enzyme_M	1qpb_A 1qpb_B
-2.43014	12.6646		YBR117C	Transketolase_C	1ay0_A 1ay0_B	YPR074C	Transketolase_C	1ngs_A 1ngs_B
-2.99754	12.5804		YDR388W	SH3_1	1ssh_A 1oot_A	YKL129C	SH3_1	1ruw_A 1va7_B
-2.47174	12.5695		YDL003W	Rad21_Rec8	1w1w_E 1w1w_F	YFL008W	SMC_N	1w1w_C 1w1w_A
-2.61282	12.5318		YMR109W	SH3_1	1ruw_A 1va7_C	YER118C	SH3_1	1nm7_A 1jqq_B
-2.75444	12.2588		YLR429W	WD40	1erj_B 1erj_A	YDL195W	WD40	1r5m_A 1trj_A
-2.98138	12.2122		YBR264C	Ras	1ek0_A 1g17_B	YKR014C	Ras	1ek0_A 1ky2_A
-2.5569	12.0929		YDL140C	RNA_pol_Rpb1_7	1nik_A 1r9s_A	YBR154C	RNA_pol_Rpb5_N	1r9t_E 1y1y_E
-2.11376	11.8252		YPR178W	WD40	1erj_B 1erj_A	YDR364C	WD40	1trj_A 1erj_A
-2.43138	11.8101		YBL105C	Pkinase	1fot_A 2eue_A	YBR160W	Pkinase	2eue_B 2eue_A
-2.55646	11.8073		YLR134W	TPP_enzyme_M	1qpb_A 1qpb_B	YGR087C	TPP_enzyme_M	1qpb_A 1qpb_B
-2.27948	11.748		YMR109W	SH3_1	1ruw_A 1va7_C	YDL029W	Actin	1y64_A
-2.64987	11.7403		YDL140C	RNA_pol_Rpb1_7	1nik_A 1r9s_A	YOL005C	RNA_pol_L	1i3q_K 1nt9_K
-2.19748	11.7203		YJR059W	Pkinase	1fot_A 1zyc_D	YKL166C	Pkinase	1fot_A 2eue_B
-2.91728	11.7085		YKL048C	Pkinase	2eue_B 2eue_A	YJL187C	Pkinase	1zy4_B 1zy5_B
-2.96422	11.6987		YHR082C	Pkinase	2eue_A 2eue_B	YKL166C	Pkinase	1fot_A 2eue_B
-2.7698	11.4602		YDL185W	Hom_end_hint	1jva_A 1jva_B	YBR039W	ATP-synt	1qo1_G
-2.95398	11.4053		YKR014C	Ras	1ek0_A 1ky2_A	YOR089C	Ras	1ek0_A 1g16_D
-2.82094	11.3531		YGL100W	WD40	1erj_A 1erj_B	YDL195W	WD40	1r5m_A 1trj_A
-2.65926	11.3223		YAR019C	Pkinase	1fot_A 2eue_A	YKL166C	Pkinase	1fot_A 2eue_B
-2.81999	11.2538		YDL185W	Hom_end_hint	1jva_A 1jva_B	YJR121W	ATP-synt_ab	1qo1_E 1qo1_D
-2.43875	11.1557		YFL005W	Ras	1g17_B 1g16_B	YKR014C	Ras	1ek0_A 1ky2_A
-2.94651	11.1311		YLL039C	ubiquitin	1otr_B 1q0w_B	YEL037C	UBA	1x3w_B 1x3z_B
-2.70715	11.0362		YBR264C	Ras	1ek0_A 1g17_B	YGL210W	Ras	1ukv_Y 1yzn_A
-2.71145	10.8748		YJR059W	Pkinase	1fot_A 1zyc_D	YKL168C	Pkinase	2eue_B 2eue_A
-2.84803	10.8373		YGL106W	efhand	1m46_A 1n2d_A	YKL129C	SH3_1	1ruw_A 1va7_B
-2.8086	10.5563		YDR477W	Pkinase	2eue_A 2eue_B	YGL158W	Pkinase	2eue_A 2eue_B
-2.79089	10.3602		YMR190C	Helicase_C	1s2m_A 1fuu_B	YPL029W	Helicase_C	1fuu_A 1fuu_B
-2.78345	10.3525		YDL029W	Actin	1y64_A	YNL271C	FH2	1y64_B 1ux5_A
-3.03047	10.0178		YOL016C	Pkinase	2eue_B 2eue_A	YOL100W	Pkinase	1fot_A 2eue_B
-3.25656	9.8962		YDR490C	Pkinase	1fot_A 2eue_A	YKL126W	Pkinase	1fot_A 2eue_B
-2.78434	9.86147		YER151C	UCH	1vjv_A	YKR094C	ubiquitin	1q0w_B 1otr_B
-2.87769	9.68929		YHR082C	Pkinase	2eue_A 2eue_B	YNL154C	Pkinase	1fot_A 2eue_A
-2.94732	9.57328		YGL043W	TFIIS_C	1pqv_S 1y1v_S	YDL140C	RNA_pol_Rpb1_7	1nik_A 1r9s_A
-3.42425	9.49747		YBR160W	Pkinase	2eue_B 2eue_A	YLR182W	Ank	1sw6_A 1sw6_B
-2.48809	9.40605		YML001W	Ras	1ky3_A 1ky2_A	YKR014C	Ras	1ek0_A 1ky2_A
-2.93447	9.28602		YBR160W	Pkinase	2eue_B 2eue_A	YPR111W	Pkinase	1fot_A 2eue_A
-2.28603	9.09814		YKR014C	Ras	1ek0_A 1ky2_A	YOR370C	GDI	1ukv_G
-3.04181	9.06684		YMR109W	SH3_1	1ruw_A 1va7_C	YHL002W	SH3_1	1ssh_A 1oot_A
-2.9723	8.92093		YBR160W	Pkinase	2eue_B 2eue_A	YDR507C	Pkinase	2eue_B 2eue_A
-3.20492	8.86561		YMR109W	SH3_1	1ruw_A 1va7_C	YGL106W	efhand	1m46_A 1n2d_A
-3.03901	8.85829		YMR109W	SH3_1	1ruw_A 1va7_C	YJR065C	Actin	1y64_A
-3.02927	8.74029		YDR243C	Helicase_C	1fuu_B 1fuu_A	YDL160C	Helicase_C	1s2m_A 1fuu_A
-3.01339	8.67322		YER136W	GDI	1ukv_G	YKR014C	Ras	1ek0_A 1ky2_A
-2.99123	8.64728		YMR139W	Pkinase	1q8z_B 1q8y_B	YDR507C	Pkinase	2eue_B 2eue_A
-3.14859	8.62078		YDR388W	SH3_1	1ssh_A 1oot_A	YMR109W	SH3_1	1ruw_A 1va7_C
-3.06529	8.56601		YJR065C	Actin	1y64_A	YNL271C	FH2	1y64_B 1ux5_A
-2.43387	8.47287		YNL154C	Pkinase	1fot_A 2eue_A	YPL204W	Pkinase	1fot_A 2eue_A
-3.41251	8.36576		YJR059W	Pkinase	1fot_A 1zyc_D	YLR362W	Pkinase	1fot_A 2eue_B
-2.62492	8.29846		YDL140C	RNA_pol_Rpb1_7	1nik_A 1r9s_A	YPR187W	RNA_pol_Rpb6	1twg_F 1y1w_F
-3.14718	8.23547		YPL203W	Pkinase	1fot_A 2eue_A	YOR351C	Pkinase	1fot_A 2eue_A
-2.51785	8.22636		YBR142W	DEAD	1s2m_A 1fuu_A	YDR194C	DEAD	1fuu_A 1fuu_B
-3.07538	8.16102		YBR160W	Pkinase	2eue_B 2eue_A	YIL112W	Ank	1ixv_A 1wg0_A
-3.0859	8.15265		YKL101W	Pkinase	2eue_A 2eue_B	YDR283C	Pkinase	1zyd_A 1zyd_B
-3.09117	8.13655		YBR160W	Pkinase	2eue_B 2eue_A	YDL056W	Ank	1sw6_A 1sw6_B
-3.1552	7.67285		YOR347C	PK	1a3w_B 1a3w_A	YAL038W	PK	1a3w_B 1a3x_B
-3.15705	7.65253		YLR026C	Syntaxin		YMR183C	Syntaxin	1fio_A
-2.80439	7.5674		YPL203W	Pkinase	1fot_A 2eue_A	YBR274W	Pkinase	2eue_A 2eue_B
-3.20637	7.55333		YJR109C	CPSase_L_D2	1w93_A 1w96_C	YJL130C	CPSase_L_D2	1w93_A 1w96_A
-3.26605	7.50884		YJR059W	Pkinase	1fot_A 1zyc_D	YOL128C	Pkinase	1q8y_B 1q8z_B
-3.0016	7.38773		YHR135C	Pkinase	2eue_A 2eue_B	YDR264C	Ank	1ixv_A 1wg0_A
-3.30182	7.30528		YMR104C	Pkinase	1fot_A 2eue_A	YKL126W	Pkinase	1fot_A 2eue_B
-3.20655	7.26575		YAR019C	Pkinase	1fot_A 2eue_A	YOR231W	Pkinase	1fot_A 1zyd_B
-3.26769	7.07522		YDR388W	SH3_1	1ssh_A 1oot_A	YHR016C	SH3_1	1ssh_A 1oot_A
-3.27888	6.74586		YPL203W	Pkinase	1fot_A 2eue_A	YNL154C	Pkinase	1fot_A 2eue_A
-3.46317	6.10001		YDL056W	Ank	1sw6_A 1sw6_B	YJL165C	Pkinase	2eue_B 2eue_A
-3.20503	5.9023		YBR082C	UQ_con	1qcq_A 1jbb_A	YDR059C	UQ_con	1qcq_A 1jbb_A
-3.43003	5.60621		YBR160W	Pkinase	2eue_B 2eue_A	YOL100W	Pkinase	1fot_A 2eue_B
-3.43283	5.60168		YGR092W	Pkinase	1fot_A 2eue_B	YPL042C	Pkinase	1q8y_B 1how_A
-3.52092	5.34562		YPL203W	Pkinase	1fot_A 2eue_A	YKL166C	Pkinase	1fot_A 2eue_B
-3.15681	5.08443		YDR477W	Pkinase	2eue_A 2eue_B	YKL139W	Pkinase	2eue_B 2eue_A
-3.50118	5.06418		YBR160W	Pkinase	2eue_B 2eue_A	YKL048C	Pkinase	2eue_B 2eue_A
-3.19959	5.00131		YOR370C	GDI	1ukv_G	YNL093W	Ras	1ek0_A 1g17_A
-3.20159	4.14024		YER172C	DEAD	1s2m_A	YBR142W	DEAD	1s2m_A 1fuu_A
-3.42512	3.35047		YJR059W	Pkinase	1fot_A 1zyc_D	YBR160W	Pkinase	2eue_B 2eue_A
-3.3481	2.71145		YIL095W	Pkinase	1zy5_B 1zy4_A	YBR059C	Pkinase	2eue_B 2eue_A
-3.54029	1.74916		YKL168C	Pkinase	2eue_B 2eue_A	YHR082C	Pkinase	2eue_A 2eue_B
2.75601		54.8917	YEL037C	UBA	1x3w_B 1x3z_B	YDR172W	GTP_EFTU_D3	1ije_A 1f60_A
2.86033		55.1965	YBR182C	SRF-TF	1mnm_B 1mnm_A	YPL089C	SRF-TF	1mnm_B 1mnm_A
