# Supplementary material for: Protein structure protection commits gene expression patterns
Source: Genome Biol. 2008 Jul 7;9(7):R107. doi: 10.1186/gb-2008-9-7-r107 (PMC2530859; doi:10.1186/gb-2008-9-7-r107)
Supplement: Additional data file 3 — Sheet 1 contains all Pfam-filtered human protein interactions, while sheet 2 contains only those interactions with both partners having PDB structures. In each sheet, column A contains the expression correlation h for each interaction, and columns B and C list the structure vulnerability n of interactions not involving or involving, respectively, extremely vulnerable proteins, and the rest of the columns list gene name, protein ID, domain and structure information (PDB accession code of interacting domain or of its Pfam-homologs) of every pair of interacting proteins. [file gb-2008-9-7-r107-S3.xls]

## Sheet: Sheet1
Raw data for Fig. 5 (A, sheet 1) and (B, sheet 2). Sheet 1 contains all Pfam-filtered human protein interactions, while sheet 2 contains only those interactions with both partners having PDB structures. In each sheet, column A lists expression correlation h of interactions, column B and C are structure vulnerability nof interactions not involving or involving extremely vulnerable proteins, and …
expression correlation	structure vulnerability	extreme vulnerability	Gene Symbol for Protein A	SwissProt ID for Protein A	Pfam ID for Protein A	Pdb-Reported homologs for Protein A	Gene Symbol for Protein B	SwissProt ID for Protein B	Pfam ID for Protein B	Pdb-Reported homologs for Protein B
3.01	50.9		ARPC3	O15145	P21-Arc	1k8k E	ACTR2	P61160	Actin	1u2v A
3.15	56.02		ARPC3	O15145	P21-Arc	1k8k E	ACTR3	P61158	Actin	1u2v A
3.04	45.55		ARPC3	O15145	P21-Arc	1k8k E	ARPC2	O15144	P34-Arc	1k8k D
2.57	43.49		ARPC3	O15145	P21-Arc	1k8k E	ARPC4	P59998	ARPC4	1k8k F
3.18	44.17		ARPC3	O15145	P21-Arc	1k8k E	ARPC5	O15511	P16-Arc	1k8k G
2.87	55.61		PSME1	Q06323	PA28_alpha	1avo E	PSME2	Q9UL46	PA28_alpha	1avo E
2.87	45.86		PSME1	Q06323	PA28_alpha	1avo E	PSME2	Q9UL46	PA28_beta	1avo J
2.87	51.18		PSME1	Q06323	PA28_beta	1avo J	PSME2	Q9UL46	PA28_alpha	1avo E
2.87	56.95		PSME1	Q06323	PA28_beta	1avo J	PSME2	Q9UL46	PA28_beta	1avo J
2.85	40.18		ARPC5	O15511	P16-Arc	1k8k G	ACTR2	P61160	Actin	1u2v A
3.05	39.3		ARPC5	O15511	P16-Arc	1k8k G	ACTR3	P61158	Actin	1u2v A
2.95	48.73		ARPC5	O15511	P16-Arc	1k8k G	ARPC1B	O15143	WD40	2trc B
2.51	47.36		ARPC5	O15511	P16-Arc	1k8k G	ARPC4	P59998	ARPC4	1k8k F
2.75	41.23		NDUFS3	O75489	Complex1_30kDa	2fug E	NDUFS2	O75306	Complex1_49kDa	2fug D
2.9	52.86		NDUFS3	O75489	Complex1_30kDa	2fug E	NDUFS7	O75251	Oxidored_q6	1yq9 B
2.85	47.59		ACTR3	P61158	Actin	1u2v A	ACTR2	P61160	Actin	1u2v A
2.51	37.89		ACTR3	P61158	Actin	1u2v A	ARPC1B	O15143	WD40	2trc B
2.89	48.96		ACTR3	P61158	Actin	1u2v A	ARPC2	O15144	P34-Arc	1k8k D
2.29	54.23		ACTR3	P61158	Actin	1u2v A	ARPC4	P59998	ARPC4	1k8k F
2.69	39.49		ARPC2	O15144	P34-Arc	1k8k D	ACTR2	P61160	Actin	1u2v A
2.44	38.18		ARPC2	O15144	P34-Arc	1k8k D	ARPC4	P59998	ARPC4	1k8k F
2.67	57.14		NDUFV2	P19404	Complex1_24kDa	2fug B	NDUFV1	P49821	Complex1_51K	2fug A
2.56	44.66		NDUFS2	O75306	Complex1_49kDa	2fug D	NDUFS7	O75251	Oxidored_q6	1yq9 B
2.42	52.37		ACTR2	P61160	Actin	1u2v A	ARPC1B	O15143	WD40	2trc B
2.3	51.38		ACTR2	P61160	Actin	1u2v A	ARPC4	P59998	ARPC4	1k8k F
2.48	45.69		NDUFS7	O75251	Oxidored_q6	1yq9 B	NDUFS8	O00217	Fer4	1h98 A
2.52	55.01		NDUFV1	P49821	Complex1_51K	2fug A	NDUFS8	O00217	Fer4	1h98 A
2.45	55.25		ARPC1B	O15143	WD40	2trc B	ARPC4	P59998	ARPC4	1k8k F
3.03	52.3		PSMC2	P35998	AAA	1jbk A	PSMC1	P62191	AAA	1jbk A
2.24	37.8		PSMC2	P35998	AAA	1jbk A	PSMC3	P17980	AAA	1jbk A
2.39	45.33		PSMC2	P35998	AAA	1jbk A	PSMC4	P43686	AAA	1jbk A
2.27	45.36		PSMC2	P35998	AAA	1jbk A	PSMC5	P62195	AAA	1jbk A
2.7	55.9		PSMC2	P35998	AAA	1jbk A	PSMC6	P62333	AAA	1jbk A
2.36	47.4		PSMC2	P35998	AAA	1jbk A	PSMD1	Q99460	PC_rep	1qgr A
2.55	49.64		PSMC2	P35998	AAA	1jbk A	PSMD2	Q13200	PC_rep	1gw5 B
1.58	36.41		PSMC2	P35998	AAA	1jbk A	PSMD3	O43242	PCI	1ufm A
2.71	42.18		PSMC2	P35998	AAA	1jbk A	PSMD6	Q15008	PCI	1ufm A
2.69	38.71		PSMC2	P35998	AAA	1jbk A	PSMD7	P51665	Mov34	2o95 A
2	42.88		PSMC2	P35998	AAA	1jbk A	PSMD11	O00231	PCI	1ufm A
2.38	53.45		PSMC2	P35998	AAA	1jbk A	PSMD13	Q9UNM6	PCI	1ufm A
2.79	51		PSMC2	P35998	AAA	1jbk A	PSMD14	O00487	Mov34	2o95 A
2.16	43.61		PSMC1	P62191	AAA	1jbk A	PSMC3	P17980	AAA	1jbk A
2.33	48.03		PSMC1	P62191	AAA	1jbk A	PSMC4	P43686	AAA	1jbk A
2.24	43.26		PSMC1	P62191	AAA	1jbk A	PSMC5	P62195	AAA	1jbk A
2.49	43.29		PSMC1	P62191	AAA	1jbk A	PSMC6	P62333	AAA	1jbk A
2.17	43.39		PSMC1	P62191	AAA	1jbk A	PSMD1	Q99460	PC_rep	1qgr A
2.64	51.18		PSMC1	P62191	AAA	1jbk A	PSMD2	Q13200	PC_rep	1gw5 B
1.62	40.04		PSMC1	P62191	AAA	1jbk A	PSMD3	O43242	PCI	1ufm A
2.79	54.94		PSMC1	P62191	AAA	1jbk A	PSMD6	Q15008	PCI	1ufm A
2.4	41.06		PSMC1	P62191	AAA	1jbk A	PSMD7	P51665	Mov34	2o95 A
1.92	44.66		PSMC1	P62191	AAA	1jbk A	PSMD11	O00231	PCI	1ufm A
2.33	43.34		PSMC1	P62191	AAA	1jbk A	PSMD13	Q9UNM6	PCI	1ufm A
2.63	44.98		PSMC1	P62191	AAA	1jbk A	PSMD14	O00487	Mov34	2o95 A
2.41	45.66		PSMD2	Q13200	PC_rep	1gw5 B	PSMC3	P17980	AAA	1jbk A
2.51	55.77		PSMD2	Q13200	PC_rep	1gw5 B	PSMC4	P43686	AAA	1jbk A
2.72	39.28		PSMD2	Q13200	PC_rep	1gw5 B	PSMC5	P62195	AAA	1jbk A
1.86	37.45		PSMD2	Q13200	PC_rep	1gw5 B	PSMC6	P62333	AAA	1jbk A
2.14	50.31		PSMD2	Q13200	PC_rep	1gw5 B	PSMD3	O43242	PCI	1ufm A
2.59	42.39		PSMD2	Q13200	PC_rep	1gw5 B	PSMD6	Q15008	PCI	1ufm A
1.78	36.24		PSMD2	Q13200	PC_rep	1gw5 B	PSMD11	O00231	PCI	1ufm A
2.3	47.73		PSMD2	Q13200	PC_rep	1gw5 B	PSMD13	Q9UNM6	PCI	1ufm A
2.29	53.07		CCNH	P51946	Cyclin_N	1kxu	CDK7	P50613	Pkinase	1ua2 B
2.18	44.87		PFDN2	Q9UHV9	Prefoldin_2	1fxk A	PFDN1	O60925	Prefoldin_2	1fxk A
2.46	46.06		PFDN2	Q9UHV9	Prefoldin_2	1fxk A	VBP1	P61758	Prefoldin	1fxk C
2.18	44.69		PFDN2	Q9UHV9	Prefoldin_2	1fxk A	PFDN5	Q99471	Prefoldin	1fxk C
2.37	42.97		PFDN2	Q9UHV9	Prefoldin_2	1fxk A	HKE2	O15212	Prefoldin_2	1fxk A
2.35	49.16		PSMD14	O00487	Mov34	2o95 A	PSMC3	P17980	AAA	1jbk A
2.06	44.11		PSMD14	O00487	Mov34	2o95 A	PSMC4	P43686	AAA	1jbk A
2.05	44.46		PSMD14	O00487	Mov34	2o95 A	PSMC5	P62195	AAA	1jbk A
2.7	44.98		PSMD14	O00487	Mov34	2o95 A	PSMC6	P62333	AAA	1jbk A
1.88	42.31		PSMD14	O00487	Mov34	2o95 A	PSMD3	O43242	PCI	1ufm A
2.49	47.5		PSMD14	O00487	Mov34	2o95 A	PSMD6	Q15008	PCI	1ufm A
2.36	49.66		PSMD14	O00487	Mov34	2o95 A	PSMD7	P51665	Mov34	2o95 A
1.97	45.2		PSMD14	O00487	Mov34	2o95 A	PSMD11	O00231	PCI	1ufm A
2.03	35.08		PSMD14	O00487	Mov34	2o95 A	PSMD13	Q9UNM6	PCI	1ufm A
1.98	41.7		NDUFS8	O00217	Fer4	1h98 A	NDUFS1	P28331	Fer2	1pfd
1.98	44.32		NDUFS8	O00217	Fer4	1h98 A	NDUFS1	P28331	Molybdopterin	1ti4 C
2.22	49.83		PSMD7	P51665	Mov34	2o95 A	PSMC3	P17980	AAA	1jbk A
2.35	38.87		PSMD7	P51665	Mov34	2o95 A	PSMC4	P43686	AAA	1jbk A
2.57	42.51		PSMD7	P51665	Mov34	2o95 A	PSMC5	P62195	AAA	1jbk A
2.53	45.97		PSMD7	P51665	Mov34	2o95 A	PSMC6	P62333	AAA	1jbk A
2.04	36.11		PSMD7	P51665	Mov34	2o95 A	PSMD3	O43242	PCI	1ufm A
2.12	44.4		PSMD7	P51665	Mov34	2o95 A	PSMD6	Q15008	PCI	1ufm A
1.77	41.48		PSMD7	P51665	Mov34	2o95 A	PSMD11	O00231	PCI	1ufm A
2.06	44.28		PSMD7	P51665	Mov34	2o95 A	PSMD13	Q9UNM6	PCI	1ufm A
2.6	57.92		ERCC3	P19447	Helicase_C	1gm5 A	POLR2B	P30876	RNA_pol_Rpb2_6	1ynn C
2.1	43.47		ERCC3	P19447	Helicase_C	1gm5 A	POLR2G	P62487	S1	2c35 H
1.84	47.09		ERCC3	P19447	Helicase_C	1gm5 A	CDK7	P50613	Pkinase	1ua2 B
2.01	41.82		PSMD6	Q15008	PCI	1ufm A	PSMC3	P17980	AAA	1jbk A
2.47	46.21		PSMD6	Q15008	PCI	1ufm A	PSMC4	P43686	AAA	1jbk A
2.04	46.61		PSMD6	Q15008	PCI	1ufm A	PSMC5	P62195	AAA	1jbk A
2.23	43.63		PSMD6	Q15008	PCI	1ufm A	PSMC6	P62333	AAA	1jbk A
1.59	40.46		PSMD6	Q15008	PCI	1ufm A	PSMD1	Q99460	PC_rep	1qgr A
1.56	45.28		PSMD6	Q15008	PCI	1ufm A	PSMD3	O43242	PCI	1ufm A
1.76	36.92		PSMD6	Q15008	PCI	1ufm A	PSMD11	O00231	PCI	1ufm A
2.29	44.35		PSMD6	Q15008	PCI	1ufm A	PSMD13	Q9UNM6	PCI	1ufm A
1.91	31.9		VBP1	P61758	Prefoldin	1fxk C	PFDN1	O60925	Prefoldin_2	1fxk A
2.17	36.67		VBP1	P61758	Prefoldin	1fxk C	PFDN5	Q99471	Prefoldin	1fxk C
1.97	44.56		VBP1	P61758	Prefoldin	1fxk C	HKE2	O15212	Prefoldin_2	1fxk A
2.1	41.93		PSMC3	P17980	AAA	1jbk A	PSMC4	P43686	AAA	1jbk A
2.13	49.31		PSMC3	P17980	AAA	1jbk A	PSMC5	P62195	AAA	1jbk A
1.78	45.83		PSMC3	P17980	AAA	1jbk A	PSMC6	P62333	AAA	1jbk A
1.78	39.3		PSMC3	P17980	AAA	1jbk A	PSMD1	Q99460	PC_rep	1qgr A
2.04	47.77		PSMC3	P17980	AAA	1jbk A	PSMD3	O43242	PCI	1ufm A
1.9	35.14		PSMC3	P17980	AAA	1jbk A	PSMD11	O00231	PCI	1ufm A
2.12	42.02		PSMC3	P17980	AAA	1jbk A	PSMD13	Q9UNM6	PCI	1ufm A
2.03	44.74		PSMC5	P62195	AAA	1jbk A	PSMC4	P43686	AAA	1jbk A
2.19	45.85		PSMC5	P62195	AAA	1jbk A	PSMC6	P62333	AAA	1jbk A
1.69	38.24		PSMC5	P62195	AAA	1jbk A	PSMD1	Q99460	PC_rep	1qgr A
2.22	36.34		PSMC5	P62195	AAA	1jbk A	PSMD3	O43242	PCI	1ufm A
1.6	41.43		PSMC5	P62195	AAA	1jbk A	PSMD11	O00231	PCI	1ufm A
1.86	37.21		PSMC5	P62195	AAA	1jbk A	PSMD13	Q9UNM6	PCI	1ufm A
1.76	39.89		PSMC6	P62333	AAA	1jbk A	PSMC4	P43686	AAA	1jbk A
2.01	52.17		PSMC6	P62333	AAA	1jbk A	PSMD1	Q99460	PC_rep	1qgr A
1.14	35.73		PSMC6	P62333	AAA	1jbk A	PSMD3	O43242	PCI	1ufm A
1.71	43.25		PSMC6	P62333	AAA	1jbk A	PSMD11	O00231	PCI	1ufm A
1.95	44.87		PSMC6	P62333	AAA	1jbk A	PSMD13	Q9UNM6	PCI	1ufm A
1.7	35.45		PFDN5	Q99471	Prefoldin	1fxk C	PFDN1	O60925	Prefoldin_2	1fxk A
2	38.84		PFDN5	Q99471	Prefoldin	1fxk C	HKE2	O15212	Prefoldin_2	1fxk A
2.01	42.02		FB19	Q96QC0	zf-CCCH	2cqe A	PPP1CA	P62136	Metallophos	1su1 B
1.54	39.94		PSMC4	P43686	AAA	1jbk A	PSMD1	Q99460	PC_rep	1qgr A
1.76	38.77		PSMC4	P43686	AAA	1jbk A	PSMD3	O43242	PCI	1ufm A
1.42	38.91		PSMC4	P43686	AAA	1jbk A	PSMD11	O00231	PCI	1ufm A
2.21	39.21		PSMC4	P43686	AAA	1jbk A	PSMD13	Q9UNM6	PCI	1ufm A
1.52	37.36		HKE2	O15212	Prefoldin_2	1fxk A	PFDN1	O60925	Prefoldin_2	1fxk A
1.7	40.99		NUP43	Q8NFH3	WD40	2trc B	NUP98	P52948	Nucleoporin2	1ko6 A
2.56	51.91		NUP43	Q8NFH3	WD40	2trc B	SEC13L1	P55735	WD40	2trc B
2.05	36.19		NUP43	Q8NFH3	WD40	2trc B	NUP37	Q8NFH4	WD40	2trc B
1.42	35.27		NUP43	Q8NFH3	WD40	2trc B	SEH1	Q96EE3	WD40	2trc B
1.47	35.29		PSMD13	Q9UNM6	PCI	1ufm A	PSMD1	Q99460	PC_rep	1qgr A
1.38	43.21		PSMD13	Q9UNM6	PCI	1ufm A	PSMD3	O43242	PCI	1ufm A
1.65	38.31		PSMD13	Q9UNM6	PCI	1ufm A	PSMD11	O00231	PCI	1ufm A
1.91	35.53		CSPG6	Q9UQE7	SMC_N	1w1w A	RAD21	O60216	Rad21_Rec8	1w1w H
1.76	35.62		SEC13L1	P55735	WD40	2trc B	NUP98	P52948	Nucleoporin2	1ko6 A
1.69	39.57		SEC13L1	P55735	WD40	2trc B	NUP37	Q8NFH4	WD40	2trc B
1.23	36.71		SEC13L1	P55735	WD40	2trc B	SEH1	Q96EE3	WD40	2trc B
1.77	45.95		NUP37	Q8NFH4	WD40	2trc B	NUP98	P52948	Nucleoporin2	1ko6 A
0.7	32.36		NUP37	Q8NFH4	WD40	2trc B	SEH1	Q96EE3	WD40	2trc B
2.2	51.84		HDAC2	Q92769	Hist_deacetyl	1zz1 A	RBBP4	Q09028	WD40	2trc B
2.43	39.7		HDAC2	Q92769	Hist_deacetyl	1zz1 A	RBBP7	Q16576	WD40	2trc B
1.82	42.29		HDAC2	Q92769	Hist_deacetyl	1zz1 A	HDAC1	Q13547	Hist_deacetyl	1zz1 A
1.28	28.19		HDAC2	Q92769	Hist_deacetyl	1zz1 A	CHD4	Q14839	PHD	1mm2 A
1.78	42.56		SMARCA5	O60264	Helicase_C	1gm5 A	BAZ1A	Q9NRL2	Bromodomain	1e6i A
1.78	35.96		SMARCA5	O60264	Helicase_C	1gm5 A	BAZ1A	Q9NRL2	PHD	1f62 A
1.78	40.42		SMARCA5	O60264	Myb_DNA-binding	1a5j	BAZ1A	Q9NRL2	Bromodomain	1e6i A
1.78	49.7		SMARCA5	O60264	Myb_DNA-binding	1a5j	BAZ1A	Q9NRL2	PHD	1f62 A
1.78	38.88		SMARCA5	O60264	SNF2_N	1z3i X	BAZ1A	Q9NRL2	Bromodomain	1e6i A
1.78	36.65		SMARCA5	O60264	SNF2_N	1z3i X	BAZ1A	Q9NRL2	PHD	1f62 A
1.75	44.21		MBD3	O95983	MBD	1d9n A	CHD4	Q14839	PHD	1mm2 A
1.59	39.02		PSMD1	Q99460	PC_rep	1qgr A	PSMD3	O43242	PCI	1ufm A
1.38	28.87		PSMD1	Q99460	PC_rep	1qgr A	PSMD11	O00231	PCI	1ufm A
2.55	45.48		RBBP4	Q09028	WD40	2trc B	RBBP7	Q16576	WD40	2trc B
2.53	36.84		RBBP4	Q09028	WD40	2trc B	HDAC1	Q13547	Hist_deacetyl	1zz1 A
1.38	37.54		RBBP4	Q09028	WD40	2trc B	EZH2	Q15910	SET	2c6v A
1.45	38.62		RBBP4	Q09028	WD40	2trc B	EED	O00149	WD40	2trc B
1.75	43.96		RBBP4	Q09028	WD40	2trc B	CHD4	Q14839	Helicase_C	1gm5 A
1.75	37.43		RBBP4	Q09028	WD40	2trc B	CHD4	Q14839	PHD	1mm2 A
1.75	45.04		RBBP4	Q09028	WD40	2trc B	CHD4	Q14839	SNF2_N	1z3i X
-0.02	22.15		RBBP4	Q09028	WD40	2trc B	MTA2	O94776	Myb_DNA-binding	1a5j
1.31	43.19		PSMD11	O00231	PCI	1ufm A	PSMD3	O43242	PCI	1ufm A
1.67	41.33		PSMD3	O43242	PH	1dyn B	PSMD4	P55036	PH	1dyn B
1.67	34.47		PSMD3	O43242	PH	1dyn B	PSMD4	P55036	Sec7	1xsz B
1.67	39.94		PSMD3	O43242	Sec7	1xsz B	PSMD4	P55036	PH	1dyn B
1.67	42.61		PSMD3	O43242	Sec7	1xsz B	PSMD4	P55036	Sec7	1xsz B
2.42	42.42		RBBP7	Q16576	WD40	2trc B	HDAC1	Q13547	Hist_deacetyl	1zz1 A
1.04	34.39		RBBP7	Q16576	WD40	2trc B	EZH2	Q15910	SET	2c6v A
1.49	40.39		RBBP7	Q16576	WD40	2trc B	EED	O00149	WD40	2trc B
1.67	40.01		RBBP7	Q16576	WD40	2trc B	CHD4	Q14839	Helicase_C	1gm5 A
1.67	35.91		RBBP7	Q16576	WD40	2trc B	CHD4	Q14839	PHD	1mm2 A
1.67	32.3		RBBP7	Q16576	WD40	2trc B	CHD4	Q14839	SNF2_N	1z3i X
-0.46	22.53		RBBP7	Q16576	WD40	2trc B	MTA2	O94776	Myb_DNA-binding	1a5j
-0.26	22.57		HDAC1	Q13547	Hist_deacetyl	1zz1 A	BCL6	P41182	zf-C2H2	1va1 A
1.91	46.36		HDAC1	Q13547	Hist_deacetyl	1zz1 A	CHD4	Q14839	PHD	1mm2 A
1.54	38.8		EP300	Q09472	Creb_binding	1jjs A	NCOA3	Q9Y6Q9	Nuc_rec_co-act	1kbh A
1.52	32.87		SMC4L1	Q9NTJ3	SMC_N	1w1w A	SMC2L1	O95347	SMC_N	1w1w A
1.52	38.45		SMC4L1	Q9NTJ3	SMC_N	1w1w A	SMC2L1	O95347	SMC_hinge	1gxl D
1.52	37.86		SMC4L1	Q9NTJ3	SMC_hinge	1gxl D	SMC2L1	O95347	SMC_N	1w1w A
1.52	34.17		SMC4L1	Q9NTJ3	SMC_hinge	1gxl D	SMC2L1	O95347	SMC_hinge	1gxl D
0.75	24.77		NUP98	P52948	Nucleoporin2	1ko6 A	SEH1	Q96EE3	WD40	2trc B
1.44	39.12		CNAP1	Q15021	HEAT	1qbk B	CAPG	P40121	HEAT	1qbk B
2.36	41.01		POLR2G	P62487	S1	2c35 H	POLR2B	P30876	RNA_pol_Rpb2_6	1ynn C
0.85	31.79		POLR2G	P62487	S1	2c35 H	POLR2C	P19387	RNA_pol_L	1ynj A
1.26	29.56		POLR2G	P62487	S1	2c35 H	POLR2D	O15514	RNA_pol_Rpb4	2c35 C
0.94	32.09		POLR2G	P62487	S1	2c35 H	POLR2I	P36954	RNA_POL_M_15KD	1y1v I
2.26	46.2		POLR2G	P62487	S1	2c35 H	POLR2J	P52435	RNA_pol_L	1ynj A
2.29	48.25		ACTB	P60709	Actin	1u2v A	SMARCE1	Q969G3	HMG_box	1s9m A
1.09	41.56		ACTB	P60709	Actin	1u2v A	ACTL6A	O96019	Actin	1u2v A
0.57	32.8		ACTB	P60709	Actin	1u2v A	PB1	Q86U86	HMG_box	1s9m A
1.92	43.98		POLR2K	P53803	DNA_RNApol_7kD	1r5u L	POLR2B	P30876	RNA_pol_Rpb2_1	1ynn C
1.92	33.19		POLR2K	P53803	DNA_RNApol_7kD	1r5u L	POLR2B	P30876	RNA_pol_Rpb2_6	1ynn C
0.92	38.07		POLR2K	P53803	DNA_RNApol_7kD	1r5u L	POLR2C	P19387	RNA_pol_A_bac	1ynj A
0.39		45.61	POLR2G	P62487	RNA_pol_Rpb7_N	2c35 H	POLR2A	P24928	RNA_pol_Rpb1_2	1ynj D
0.39		45.61	POLR2G	P62487	RNA_pol_Rpb7_N	2c35 H	POLR2A	P24928	RNA_pol_Rpb1_3	1y1v A
2.36	49.06		POLR2G	P62487	RNA_pol_Rpb7_N	2c35 H	POLR2B	P30876	RNA_pol_Rpb2_1	1ynn C
2.36	51.31		POLR2G	P62487	RNA_pol_Rpb7_N	2c35 H	POLR2B	P30876	RNA_pol_Rpb2_7	1ynn C
0.85	29.48		POLR2G	P62487	RNA_pol_Rpb7_N	2c35 H	POLR2C	P19387	RNA_pol_L	1ynj A
1.26	36.4		POLR2G	P62487	RNA_pol_Rpb7_N	2c35 H	POLR2D	O15514	RNA_pol_Rpb4	2c35 C
2.38	39.06		POLR2G	P62487	RNA_pol_Rpb7_N	2c35 H	POLR2E	P19388	RNA_pol_Rpb5_N	1y1v E
1.87	43.55		POLR2G	P62487	RNA_pol_Rpb7_N	2c35 H	POLR2F	P61218	RNA_pol_Rpb6	1qkl A
2.36	42.54		POLR2G	P62487	RNA_pol_Rpb7_N	2c35 H	POLR2H	P52434	RNA_pol_Rpb8	1k83 H
2.26	44.23		POLR2G	P62487	RNA_pol_Rpb7_N	2c35 H	POLR2J	P52435	RNA_pol_L	1ynj A
1.29	35.84		TERF1	P54274	Myb_DNA-binding	1iv6 A	TERF2	Q15554	Myb_DNA-binding	1w0u A
1.29	38.16		TERF1	P54274	TRF	1h6o A	TERF2	Q15554	TRF	1h6p A
-0.11	25.44		CHD4	Q14839	SNF2_N	1z3i X	MTA2	O94776	Myb_DNA-binding	1a5j
1.24	36.24		GTF2B	Q00403	TFIIB_Zn_Ribbon	1ro4 A	TBP	P20226	TBP	1jfi C
1.24	42.86		GTF2B	Q00403	TFIIB_Zn_Ribbon	1ro4 A	GTF2F2	P13984	TFIIF_beta	1f3u C
1.21	28.87		GTF2F1	P35269	TFIIF_alpha	1f3u H	GTF2F2	P13984	TFIIF_beta	1f3u C
1.74	39.45		ACTL6A	O96019	Actin	1u2v A	SMARCE1	Q969G3	HMG_box	1s9m A
0.95	27.17		ACTL6A	O96019	Actin	1u2v A	PB1	Q86U86	HMG_box	1s9m A
0.81	33.03		EED	O00149	WD40	2trc B	EZH2	Q15910	SET	2c6v A
1.1	34.56		SMARCE1	Q969G3	HMG_box	1s9m A	SMARCA4	P51532	Bromodomain	1e6i A
1.1	34.46		SMARCE1	Q969G3	HMG_box	1s9m A	SMARCA4	P51532	Helicase_C	1gm5 A
1.1	29.16		SMARCE1	Q969G3	HMG_box	1s9m A	SMARCA4	P51532	SNF2_N	1z3i X
1.15	31.35		SMARCE1	Q969G3	HMG_box	1s9m A	SMARCC2	Q8TAQ2	Myb_DNA-binding	1a5j
1.78	42.33		SMARCE1	Q969G3	HMG_box	1s9m A	SMARCC1	Q92922	Myb_DNA-binding	1a5j
0.8		47.08	SMARCE1	Q969G3	HMG_box	1s9m A	SMARCA2	P51531	Bromodomain	1e6i A
0.8		47.08	SMARCE1	Q969G3	HMG_box	1s9m A	SMARCA2	P51531	Helicase_C	1gm5 A
0.8		47.08	SMARCE1	Q969G3	HMG_box	1s9m A	SMARCA2	P51531	SNF2_N	1z3i X
0.92	33		SMARCE1	Q969G3	HMG_box	1s9m A	PB1	Q86U86	BAH	1zhi A
0.92	32.21		SMARCE1	Q969G3	HMG_box	1s9m A	PB1	Q86U86	Bromodomain	1e6i A
1.16	38.23		GTF2H2	Q13888	Ssl1	1e53 A	GTF2H1	P32780	BSD	1pfj A
0.85	32.35		GTF2F2	P13984	TFIIF_beta	1f3u C	TBP	P20226	TBP	1jfi C
1.54	40.62		EP300	Q09472	Bromodomain	1e6i A	NCOA3	Q9Y6Q9	HLH	1ukl D
0.92	41.78		EP300	Q09472	Bromodomain	1e6i A	PCAF	Q92831	Acetyltransf_1	1cm0 A
0.92	25.49		EP300	Q09472	Bromodomain	1e6i A	PCAF	Q92831	Bromodomain	1n72 A
0.84	34.1		EP300	Q09472	Bromodomain	1e6i A	CREBBP	Q92793	Bromodomain	1jsp B
0.84	35.76		EP300	Q09472	Bromodomain	1e6i A	CREBBP	Q92793	DUF902	1jsp B
0.84	33.88		EP300	Q09472	Bromodomain	1e6i A	CREBBP	Q92793	ZZ	1tot A
0.99	40.11		POP5	Q969H6	RNase_P_Rpp14	2av5 B	RPP14	O95059	RNase_P_Rpp14	2av5 B
1.24	41.43		POP5	Q969H6	RNase_P_Rpp14	2av5 B	RPP30	P78346	RNase_P_p30	1v77 A
1.11	37.43		XRCC3	O43542	Rad51	1v5w B	RAD51C	O43502	Rad51	1v5w B
0.29		41.72	POLR2J	P52435	RNA_pol_L	1ynj A	POLR2A	P24928	RNA_pol_Rpb1_1	1y1v A
0.29		41.72	POLR2J	P52435	RNA_pol_L	1ynj A	POLR2A	P24928	RNA_pol_Rpb1_2	1ynj D
0.29		41.72	POLR2J	P52435	RNA_pol_L	1ynj A	POLR2A	P24928	RNA_pol_Rpb1_3	1y1v A
0.29		41.72	POLR2J	P52435	RNA_pol_L	1ynj A	POLR2A	P24928	RNA_pol_Rpb1_4	1ynj D
0.29		41.72	POLR2J	P52435	RNA_pol_L	1ynj A	POLR2A	P24928	RNA_pol_Rpb1_5	2a6e N
1.96	46.58		POLR2J	P52435	RNA_pol_L	1ynj A	POLR2B	P30876	RNA_pol_Rpb2_1	1ynn C
1.96	36.98		POLR2J	P52435	RNA_pol_L	1ynj A	POLR2B	P30876	RNA_pol_Rpb2_2	2a69 M
1.96	40.96		POLR2J	P52435	RNA_pol_L	1ynj A	POLR2B	P30876	RNA_pol_Rpb2_3	2a69 M
1.96	46.35		POLR2J	P52435	RNA_pol_L	1ynj A	POLR2B	P30876	RNA_pol_Rpb2_4	1twg B
1.96	43.63		POLR2J	P52435	RNA_pol_L	1ynj A	POLR2B	P30876	RNA_pol_Rpb2_5	1twg B
1.96	42.31		POLR2J	P52435	RNA_pol_L	1ynj A	POLR2B	P30876	RNA_pol_Rpb2_6	1ynn C
1.96	43.63		POLR2J	P52435	RNA_pol_L	1ynj A	POLR2B	P30876	RNA_pol_Rpb2_7	1ynn C
0.52	30.09		POLR2J	P52435	RNA_pol_L	1ynj A	POLR2C	P19387	RNA_pol_A_bac	1ynj A
0.52	31.38		POLR2J	P52435	RNA_pol_L	1ynj A	POLR2C	P19387	RNA_pol_L	1ynj A
2.76	50.15		POLR2J	P52435	RNA_pol_L	1ynj A	POLR2E	P19388	RNA_pol_Rpb5_C	1y1v E
2.52	49.75		POLR2J	P52435	RNA_pol_L	1ynj A	POLR2H	P52434	RNA_pol_Rpb8	1k83 H
1.85	49.94		POLR2J	P52435	RNA_pol_L	1ynj A	POLR2I	P36954	RNA_POL_M_15KD	1y1v I
1.52	34.82		POLR2J	P52435	RNA_pol_L	1ynj A	POLR2L	P62875	RNA_pol_N	1ef4 A
1.77	43.41		POLR2J	P52435	RNA_pol_L	1ynj A	GTF2B	Q00403	TFIIB	1c9b M
1.19	36.64		POLR2J	P52435	RNA_pol_L	1ynj A	TBP	P20226	TBP	1jfi C
1.51	43.79		POLR2J	P52435	RNA_pol_L	1ynj A	GTF2E1	P29083	TFIIE_alpha	1vd4 A
0.62	23.89		NCOA3	Q9Y6Q9	Nuc_rec_co-act	1kbh A	CREBBP	Q92793	Creb_binding	1jjs A
0.07	25.88		CHD4	Q14839	PHD	1mm2 A	BCL6	P41182	zf-C2H2	1va1 A
-0.11	22.84		CHD4	Q14839	PHD	1mm2 A	MTA2	O94776	BAH	1zhi A
-0.11	26.62		CHD4	Q14839	PHD	1mm2 A	MTA2	O94776	Myb_DNA-binding	1a5j
0.65	30.33		GTF2E1	P29083	TFIIE_alpha	1vd4 A	POLR2C	P19387	RNA_pol_L	1ynj A
1.63	49.26		GTF2E1	P29083	TFIIE_alpha	1vd4 A	POLR2E	P19388	RNA_pol_Rpb5_C	1y1v E
0.96	39.05		GTF2E1	P29083	TFIIE_alpha	1vd4 A	POLR2I	P36954	RNA_POL_M_15KD	1y1v I
0.72	31.34		GTF2E1	P29083	TFIIE_alpha	1vd4 A	POLR2L	P62875	RNA_pol_N	1ef4 A
1.7	41.71		GTF2E1	P29083	TFIIE_alpha	1vd4 A	GTF2B	Q00403	TFIIB	1c9b M
1.1	38.45		GTF2E1	P29083	TFIIE_alpha	1vd4 A	TBP	P20226	TBP	1jfi C
0.99	36.85		GTF2E1	P29083	TFIIE_alpha	1vd4 A	GTF2H1	P32780	BSD	1pfj A
0.79	35.12		NCOA3	Q9Y6Q9	HLH	1ukl D	PCAF	Q92831	Bromodomain	1n72 A
0.62	32.73		NCOA3	Q9Y6Q9	HLH	1ukl D	CREBBP	Q92793	Bromodomain	1jsp B
1.26	41.12		HDAC4	P56524	Hist_deacetyl	1zz1 A	BCL6	P41182	zf-C2H2	1va1 A
0.89	29.59		HDAC4	P56524	Hist_deacetyl	1zz1 A	MAPK3	Q16644	Pkinase	1ctp E
0.89	33.85		HDAC4	P56524	Hist_deacetyl	1zz1 A	MAPK3	Q16644	Pkinase	1ctp E
0.97	34.48		HDAC4	P56524	Hist_deacetyl	1zz1 A	MAPK1	P28482	Pkinase	1pme
0.99	34.22		MRE11A	P49959	Metallophos	1su1 B	NBS1	O60934	BRCT	2azm B
0.99	42.76		MRE11A	P49959	Metallophos	1su1 B	NBS1	O60934	FHA	2ff4 A
0.71	28.55		RPP30	P78346	RNase_P_p30	1v77 A	RPP14	O95059	RNase_P_Rpp14	2av5 B
0.97	31.98		KU70	P12956	Ku	1jeq A	Xrcc5	P13010	Ku	1jey B
0.97	34.69		KU70	P12956	Ku	1jeq A	Xrcc5	P13010	Ku_C	1rw2 A
0.97	34.83		KU70	P12956	Ku	1jeq A	Xrcc5	P13010	Ku_N	1jey B
0.97	38.68		KU70	P12956	Ku_C	1jeq A	Xrcc5	P13010	Ku	1jey B
0.97	33.8		KU70	P12956	Ku_C	1jeq A	Xrcc5	P13010	Ku_N	1jey B
0.97	27.27		KU70	P12956	Ku_N	1jeq A	Xrcc5	P13010	Ku	1jey B
0.97	38.25		KU70	P12956	Ku_N	1jeq A	Xrcc5	P13010	Ku_C	1rw2 A
0.97	28.54		KU70	P12956	SAP	1jeq A	Xrcc5	P13010	Ku	1jey B
0.97	35.92		KU70	P12956	SAP	1jeq A	Xrcc5	P13010	Ku_C	1rw2 A
0.97	34.5		KU70	P12956	SAP	1jeq A	Xrcc5	P13010	Ku_N	1jey B
1.62		52.75	HGS	O14964	FYVE	1dvp A	STAM1	Q92783	UIM	1yx6 A
1.62		55.7	HGS	O14964	FYVE	1dvp A	STAM1	Q92783	VHS	1elk A
0.74		49.44	HGS	O14964	FYVE	1dvp A	STAM2	O75886	UIM	1yx6 A
0.74		49.44	HGS	O14964	FYVE	1dvp A	STAM2	O75886	VHS	1x5b A
1.62		54.79	HGS	O14964	UIM	2d3g P	STAM1	Q92783	SH3_1	1r1q B
1.62		53.1	HGS	O14964	UIM	2d3g P	STAM1	Q92783	UIM	1yx6 A
1.62		57.92	HGS	O14964	UIM	2d3g P	STAM1	Q92783	VHS	1elk A
0.74		49.44	HGS	O14964	UIM	2d3g P	STAM2	O75886	SH3_1	1x2q A
0.74		49.44	HGS	O14964	UIM	2d3g P	STAM2	O75886	UIM	1yx6 A
0.74		49.44	HGS	O14964	UIM	2d3g P	STAM2	O75886	VHS	1x5b A
1.62		57.87	HGS	O14964	VHS	1elk A	STAM1	Q92783	SH3_1	1r1q B
1.62		54.71	HGS	O14964	VHS	1elk A	STAM1	Q92783	UIM	1yx6 A
1.62		55.79	HGS	O14964	VHS	1elk A	STAM1	Q92783	VHS	1elk A
0.74		49.44	HGS	O14964	VHS	1elk A	STAM2	O75886	SH3_1	1x2q A
0.74		49.44	HGS	O14964	VHS	1elk A	STAM2	O75886	UIM	1yx6 A
0.74		49.44	HGS	O14964	VHS	1elk A	STAM2	O75886	VHS	1x5b A
0.31	27.78		GTF2B	Q00403	TFIIB	1c9b M	POLR2C	P19387	RNA_pol_L	1ynj A
1.63	38.04		GTF2B	Q00403	TFIIB	1c9b M	POLR2E	P19388	RNA_pol_Rpb5_C	1y1v E
0.36	28.65		GTF2B	Q00403	TFIIB	1c9b M	POLR2I	P36954	RNA_POL_M_15KD	1y1v I
0.61	39.74		GTF2B	Q00403	TFIIB	1c9b M	POLR2L	P62875	RNA_pol_N	1ef4 A
1.24	34.53		GTF2B	Q00403	TFIIB	1c9b M	TBP	P20226	TBP	1jfi C
0.69	39.71		GTF2H1	P32780	BSD	1pfj A	GTF2H3	Q13889	Tfb4	1shu X
0.94	41.58		CDC2	P06493	Pkinase	1lc9 A	TRA1	P14625	HATPase_c	1ys3 B
0.94	30.96		CDC2	P06493	Pkinase	1lc9 A	TRA1	P14625	HSP90	1sf8 B
0.37		35.99	POLR2I	P36954	RNA_POL_M_15KD	1y1v I	POLR2A	P24928	RNA_pol_Rpb1_1	1y1v A
0.37		35.99	POLR2I	P36954	RNA_POL_M_15KD	1y1v I	POLR2A	P24928	RNA_pol_Rpb1_2	1ynj D
0.37		35.99	POLR2I	P36954	RNA_POL_M_15KD	1y1v I	POLR2A	P24928	RNA_pol_Rpb1_7	1y1v A
1.06	33.1		POLR2I	P36954	RNA_POL_M_15KD	1y1v I	POLR2B	P30876	RNA_pol_Rpb2_2	2a69 M
1.06	34.14		POLR2I	P36954	RNA_POL_M_15KD	1y1v I	POLR2B	P30876	RNA_pol_Rpb2_4	1twg B
1.06	33.1		POLR2I	P36954	RNA_POL_M_15KD	1y1v I	POLR2B	P30876	RNA_pol_Rpb2_7	1ynn C
0.65	32.2		POLR2I	P36954	RNA_POL_M_15KD	1y1v I	POLR2C	P19387	RNA_pol_L	1ynj A
2.03	47.45		POLR2I	P36954	RNA_POL_M_15KD	1y1v I	POLR2E	P19388	RNA_pol_Rpb5_C	1y1v E
2.06	33.33		POLR2I	P36954	RNA_POL_M_15KD	1y1v I	POLR2F	P61218	RNA_pol_Rpb6	1qkl A
1.71	30.59		POLR2I	P36954	RNA_POL_M_15KD	1y1v I	POLR2H	P52434	RNA_pol_Rpb8	1k83 H
1.07	35.96		POLR2I	P36954	RNA_POL_M_15KD	1y1v I	POLR2L	P62875	RNA_pol_N	1ef4 A
0.74	33.27		POLR2I	P36954	RNA_POL_M_15KD	1y1v I	TBP	P20226	TBP	1jfi C
0.89	29.31		SMARCC2	Q8TAQ2	SWIRM	2com A	SMARCC1	Q92922	Myb_DNA-binding	1a5j
0.89	38.01		SMARCC1	Q92922	SWIRM	2com A	SMARCC2	Q8TAQ2	Myb_DNA-binding	1a5j
0.29		41.71	POLR2E	P19388	RNA_pol_Rpb5_C	1y1v E	POLR2A	P24928	RNA_pol_Rpb1_1	1y1v A
0.29		41.71	POLR2E	P19388	RNA_pol_Rpb5_C	1y1v E	POLR2A	P24928	RNA_pol_Rpb1_2	1ynj D
0.29		41.71	POLR2E	P19388	RNA_pol_Rpb5_C	1y1v E	POLR2A	P24928	RNA_pol_Rpb1_5	2a6e N
0.29		41.71	POLR2E	P19388	RNA_pol_Rpb5_C	1y1v E	POLR2A	P24928	RNA_pol_Rpb1_6	1y1v A
2.04	40.83		POLR2E	P19388	RNA_pol_Rpb5_C	1y1v E	POLR2B	P30876	RNA_pol_Rpb2_7	1ynn C
0.79	35.14		POLR2E	P19388	RNA_pol_Rpb5_C	1y1v E	POLR2C	P19387	RNA_pol_L	1ynj A
1.5	31.82		POLR2E	P19388	RNA_pol_Rpb5_C	1y1v E	POLR2L	P62875	RNA_pol_N	1ef4 A
0.99	42.76		POLR2E	P19388	RNA_pol_Rpb5_C	1y1v E	TBP	P20226	TBP	1jfi C
0.07	25.88		CHD4	Q14839	Helicase_C	1gm5 A	BCL6	P41182	zf-C2H2	1va1 A
-0.11	26.22		CHD4	Q14839	Helicase_C	1gm5 A	MTA2	O94776	Myb_DNA-binding	1a5j
0.92	34.29		EP300	Q09472	DUF902	1jsp B	PCAF	Q92831	Bromodomain	1n72 A
0.84	36.95		EP300	Q09472	DUF902	1jsp B	CREBBP	Q92793	Bromodomain	1jsp B
0.92	29.32		EP300	Q09472	ZZ	1tot A	PCAF	Q92831	Bromodomain	1n72 A
0.84	38.8		EP300	Q09472	ZZ	1tot A	CREBBP	Q92793	Bromodomain	1jsp B
0.91	34.71		SMARCC1	Q92922	Myb_DNA-binding	1a5j	SMARCA4	P51532	Bromodomain	1e6i A
0.91	30.93		SMARCC1	Q92922	Myb_DNA-binding	1a5j	SMARCA4	P51532	Helicase_C	1gm5 A
0.91	25.41		SMARCC1	Q92922	Myb_DNA-binding	1a5j	SMARCA4	P51532	SNF2_N	1z3i X
0.89	33.62		SMARCC1	Q92922	Myb_DNA-binding	1a5j	SMARCC2	Q8TAQ2	Myb_DNA-binding	1a5j
0.66		47.95	SMARCC1	Q92922	Myb_DNA-binding	1a5j	SMARCA2	P51531	Bromodomain	1e6i A
0.66		47.95	SMARCC1	Q92922	Myb_DNA-binding	1a5j	SMARCA2	P51531	Helicase_C	1gm5 A
0.66		47.95	SMARCC1	Q92922	Myb_DNA-binding	1a5j	SMARCA2	P51531	SNF2_N	1z3i X
0.74	37.99		SMARCC1	Q92922	Myb_DNA-binding	1a5j	PB1	Q86U86	BAH	1zhi A
0.74	29.88		SMARCC1	Q92922	Myb_DNA-binding	1a5j	PB1	Q86U86	Bromodomain	1e6i A
0.74	33.07		SMARCC1	Q92922	Myb_DNA-binding	1a5j	PB1	Q86U86	HMG_box	1s9m A
0.92	36.41		SMARCC2	Q8TAQ2	Myb_DNA-binding	1a5j	SMARCA4	P51532	Bromodomain	1e6i A
0.92	35.74		SMARCC2	Q8TAQ2	Myb_DNA-binding	1a5j	SMARCA4	P51532	Helicase_C	1gm5 A
0.92	38.96		SMARCC2	Q8TAQ2	Myb_DNA-binding	1a5j	SMARCA4	P51532	SNF2_N	1z3i X
0.67		48.77	SMARCC2	Q8TAQ2	Myb_DNA-binding	1a5j	SMARCA2	P51531	Bromodomain	1e6i A
0.67		48.77	SMARCC2	Q8TAQ2	Myb_DNA-binding	1a5j	SMARCA2	P51531	Helicase_C	1gm5 A
0.67		48.77	SMARCC2	Q8TAQ2	Myb_DNA-binding	1a5j	SMARCA2	P51531	SNF2_N	1z3i X
0.86	33.5		SMARCC2	Q8TAQ2	Myb_DNA-binding	1a5j	PB1	Q86U86	BAH	1zhi A
0.86	39.31		SMARCC2	Q8TAQ2	Myb_DNA-binding	1a5j	PB1	Q86U86	Bromodomain	1e6i A
0.86	34.87		SMARCC2	Q8TAQ2	Myb_DNA-binding	1a5j	PB1	Q86U86	HMG_box	1s9m A
1.24	42.24		AP1B1	Q10567	B2-adapt-app_C	1e42 B	AP1G1	O43747	Alpha_adaptinC2	1iu1 A
0.44	27.01		AP1B1	Q10567	B2-adapt-app_C	1e42 B	AP1G2	O75843	Alpha_adaptinC2	1na8 B
1.03	34.9		AP1B1	Q10567	B2-adapt-app_C	1e42 B	AP2B1	P63010	Alpha_adaptinC2	1e42 B
0.82	30.78		STAT1	P42224	SH2	1yvl A	STAT2	P52630	SH2	1k9a B
0.82	31.73		STAT1	P42224	SH2	1yvl A	STAT2	P52630	STAT_alpha	1yvl A
0.82	32.45		STAT1	P42224	SH2	1yvl A	STAT2	P52630	STAT_bind	1yvl A
0.82	26.64		STAT1	P42224	STAT_alpha	1yvl A	STAT2	P52630	SH2	1k9a B
0.82	35.36		STAT1	P42224	STAT_alpha	1yvl A	STAT2	P52630	STAT_bind	1yvl A
0.82	33.44		STAT1	P42224	STAT_bind	1yvl A	STAT2	P52630	SH2	1k9a B
0.82	32.7		STAT1	P42224	STAT_bind	1yvl A	STAT2	P52630	STAT_alpha	1yvl A
0.82	38.16		STAT1	P42224	STAT_bind	1yvl A	STAT2	P52630	STAT_bind	1yvl A
0.82	25.22		STAT1	P42224	STAT_bind	1yvl A	STAT2	P52630	STAT_int	1yvl A
0.82	35.1		STAT1	P42224	STAT_int	1yvl A	STAT2	P52630	STAT_bind	1yvl A
0.37		39.8	POLR2H	P52434	RNA_pol_Rpb8	1k83 H	POLR2A	P24928	RNA_pol_Rpb1_3	1y1v A
0.37		39.8	POLR2H	P52434	RNA_pol_Rpb8	1k83 H	POLR2A	P24928	RNA_pol_Rpb1_4	1ynj D
0.37		39.8	POLR2H	P52434	RNA_pol_Rpb8	1k83 H	POLR2A	P24928	RNA_pol_Rpb1_5	2a6e N
0.37		39.8	POLR2H	P52434	RNA_pol_Rpb8	1k83 H	POLR2A	P24928	RNA_pol_Rpb1_6	1y1v A
2.24	43.38		POLR2H	P52434	RNA_pol_Rpb8	1k83 H	POLR2B	P30876	RNA_pol_Rpb2_6	1ynn C
0.62	37.8		POLR2H	P52434	RNA_pol_Rpb8	1k83 H	POLR2C	P19387	RNA_pol_L	1ynj A
0.29		39.01	POLR2B	P30876	RNA_pol_Rpb2_6	1ynn C	POLR2A	P24928	RNA_pol_Rpb1_1	1y1v A
0.29		39.01	POLR2B	P30876	RNA_pol_Rpb2_6	1ynn C	POLR2A	P24928	RNA_pol_Rpb1_2	1ynj D
0.29		39.01	POLR2B	P30876	RNA_pol_Rpb2_6	1ynn C	POLR2A	P24928	RNA_pol_Rpb1_3	1y1v A
0.29		39.01	POLR2B	P30876	RNA_pol_Rpb2_6	1ynn C	POLR2A	P24928	RNA_pol_Rpb1_4	1ynj D
0.29		39.01	POLR2B	P30876	RNA_pol_Rpb2_6	1ynn C	POLR2A	P24928	RNA_pol_Rpb1_5	2a6e N
0.53	27.09		POLR2B	P30876	RNA_pol_Rpb2_6	1ynn C	POLR2C	P19387	RNA_pol_A_bac	1ynj A
0.53	30.29		POLR2B	P30876	RNA_pol_Rpb2_6	1ynn C	POLR2C	P19387	RNA_pol_L	1ynj A
0.72	24.57		POLR2B	P30876	RNA_pol_Rpb2_6	1ynn C	POLR2L	P62875	RNA_pol_N	1ef4 A
1.24	36.49		AP1B1	Q10567	Alpha_adaptinC2	1na8 B	AP1G1	O43747	Adaptin_N	1gw5 B
1.24	35.34		AP1B1	Q10567	Alpha_adaptinC2	1na8 B	AP1G1	O43747	Alpha_adaptinC2	1iu1 A
0.44	28.78		AP1B1	Q10567	Alpha_adaptinC2	1na8 B	AP1G2	O75843	Adaptin_N	1gw5 B
0.44	32.77		AP1B1	Q10567	Alpha_adaptinC2	1na8 B	AP1G2	O75843	Alpha_adaptinC2	1na8 B
-0.27	25.26		AP1B1	Q10567	Alpha_adaptinC2	1na8 B	AP1M2	Q9Y6Q5	Adap_comp_sub	1h6e A
0.85	34.42		AP1B1	Q10567	Alpha_adaptinC2	1na8 B	AP1S1	P61966	Clat_adaptor_s	1gw5 S
0.91	32.23		AP1B1	Q10567	Alpha_adaptinC2	1na8 B	AP1S2	P56377	Clat_adaptor_s	1gw5 S
1.03	37.2		AP1B1	Q10567	Alpha_adaptinC2	1na8 B	AP2B1	P63010	Adaptin_N	1gw5 B
1.03	34.18		AP1B1	Q10567	Alpha_adaptinC2	1na8 B	AP2B1	P63010	Alpha_adaptinC2	1e42 B
1.03	35.39		AP1B1	Q10567	Alpha_adaptinC2	1na8 B	AP2B1	P63010	B2-adapt-app_C	1e42 B
1.2	37.33		RING1	Q06587	zf-C3HC4	1jm7 A	RYBP	Q8N488	zf-RanBP	1n0z A
0.32	34.59		RING1	Q06587	zf-C3HC4	1jm7 A	PCGF2	P35227	zf-C3HC4	1jm7 A
1.05	37.11		RING1	Q06587	zf-C3HC4	1jm7 A	BMI1	P35226	zf-C3HC4	1jm7 A
0.16	28.24		TBP	P20226	TBP	1jfi C	POLR2C	P19387	RNA_pol_L	1ynj A
0.32	26.23		TBP	P20226	TBP	1jfi C	POLR2L	P62875	RNA_pol_N	1ef4 A
1.24	38.88		AP1G1	O43747	Alpha_adaptinC2	1iu1 A	AP1B1	Q10567	Adaptin_N	1gw5 B
0.34	29.8		AP1G1	O43747	Alpha_adaptinC2	1iu1 A	AP1G2	O75843	Adaptin_N	1gw5 B
0.34	34.26		AP1G1	O43747	Alpha_adaptinC2	1iu1 A	AP1G2	O75843	Alpha_adaptinC2	1na8 B
-0.03	28.03		AP1G1	O43747	Alpha_adaptinC2	1iu1 A	AP1M2	Q9Y6Q5	Adap_comp_sub	1h6e A
0.37	34.28		AP1G1	O43747	Alpha_adaptinC2	1iu1 A	AP1S1	P61966	Clat_adaptor_s	1gw5 S
0.98	35.73		AP1G1	O43747	Alpha_adaptinC2	1iu1 A	AP1S2	P56377	Clat_adaptor_s	1gw5 S
1.06	35		AP1G1	O43747	Alpha_adaptinC2	1iu1 A	AP2B1	P63010	Adaptin_N	1gw5 B
1.06	38.07		AP1G1	O43747	Alpha_adaptinC2	1iu1 A	AP2B1	P63010	Alpha_adaptinC2	1e42 B
1.06	33.08		AP1G1	O43747	Alpha_adaptinC2	1iu1 A	AP2B1	P63010	B2-adapt-app_C	1e42 B
1.24	37.08		AP1B1	Q10567	Adaptin_N	1gw5 B	AP1G1	O43747	Adaptin_N	1gw5 B
0.44	32.22		AP1B1	Q10567	Adaptin_N	1gw5 B	AP1G2	O75843	Adaptin_N	1gw5 B
0.44	38.2		AP1B1	Q10567	Adaptin_N	1gw5 B	AP1G2	O75843	Alpha_adaptinC2	1na8 B
-0.27	21.34		AP1B1	Q10567	Adaptin_N	1gw5 B	AP1M2	Q9Y6Q5	Adap_comp_sub	1h6e A
0.85	32.6		AP1B1	Q10567	Adaptin_N	1gw5 B	AP1S1	P61966	Clat_adaptor_s	1gw5 S
0.91	33.41		AP1B1	Q10567	Adaptin_N	1gw5 B	AP1S2	P56377	Clat_adaptor_s	1gw5 S
1.03	38.98		AP1B1	Q10567	Adaptin_N	1gw5 B	AP2B1	P63010	Adaptin_N	1gw5 B
1.03	34.84		AP1B1	Q10567	Adaptin_N	1gw5 B	AP2B1	P63010	Alpha_adaptinC2	1e42 B
0.29		41.09	POLR2B	P30876	RNA_pol_Rpb2_7	1ynn C	POLR2A	P24928	RNA_pol_Rpb1_1	1y1v A
0.29		41.09	POLR2B	P30876	RNA_pol_Rpb2_7	1ynn C	POLR2A	P24928	RNA_pol_Rpb1_2	1ynj D
0.29		41.09	POLR2B	P30876	RNA_pol_Rpb2_7	1ynn C	POLR2A	P24928	RNA_pol_Rpb1_3	1y1v A
0.29		41.09	POLR2B	P30876	RNA_pol_Rpb2_7	1ynn C	POLR2A	P24928	RNA_pol_Rpb1_4	1ynj D
0.29		41.09	POLR2B	P30876	RNA_pol_Rpb2_7	1ynn C	POLR2A	P24928	RNA_pol_Rpb1_5	2a6e N
0.53	31.88		POLR2B	P30876	RNA_pol_Rpb2_7	1ynn C	POLR2C	P19387	RNA_pol_A_bac	1ynj A
0.53	29.73		POLR2B	P30876	RNA_pol_Rpb2_7	1ynn C	POLR2C	P19387	RNA_pol_L	1ynj A
1.81	37.31		POLR2B	P30876	RNA_pol_Rpb2_7	1ynn C	POLR2F	P61218	RNA_pol_Rpb6	1qkl A
0.36	28.11		PCAF	Q92831	Bromodomain	1n72 A	CREBBP	Q92793	Bromodomain	1jsp B
0.36	37.15		PCAF	Q92831	Bromodomain	1n72 A	CREBBP	Q92793	DUF902	1jsp B
0.36	30.02		PCAF	Q92831	Bromodomain	1n72 A	CREBBP	Q92793	ZZ	1tot A
0.36	25.43		CREBBP	Q92793	Bromodomain	1jsp B	PCAF	Q92831	Acetyltransf_1	1cm0 A
0.27		33.97	POLR2L	P62875	RNA_pol_N	1ef4 A	POLR2A	P24928	RNA_pol_Rpb1_2	1ynj D
0.27		55.2	POLR2L	P62875	RNA_pol_N	1ef4 A	POLR2A	P24928	RNA_pol_Rpb1_7	1y1v A
0.72	31.44		POLR2L	P62875	RNA_pol_N	1ef4 A	POLR2B	P30876	RNA_pol_Rpb2_1	1ynn C
0.72	36.21		POLR2L	P62875	RNA_pol_N	1ef4 A	POLR2B	P30876	RNA_pol_Rpb2_5	1twg B
0.6	27.75		POLR2L	P62875	RNA_pol_N	1ef4 A	POLR2C	P19387	RNA_pol_A_bac	1ynj A
0.6	31.58		POLR2L	P62875	RNA_pol_N	1ef4 A	POLR2C	P19387	RNA_pol_L	1ynj A
0.57		46.07	SMARCA4	P51532	Helicase_C	1gm5 A	SMARCA2	P51531	Bromodomain	1e6i A
0.57		46.07	SMARCA4	P51532	Helicase_C	1gm5 A	SMARCA2	P51531	Helicase_C	1gm5 A
0.57		46.07	SMARCA4	P51532	Helicase_C	1gm5 A	SMARCA2	P51531	SNF2_N	1z3i X
0.48	29.23		SMARCA4	P51532	Helicase_C	1gm5 A	PB1	Q86U86	Bromodomain	1e6i A
0.48	37.2		SMARCA4	P51532	Helicase_C	1gm5 A	PB1	Q86U86	HMG_box	1s9m A
0.57		48.72	SMARCA4	P51532	SNF2_N	1z3i X	SMARCA2	P51531	Bromodomain	1e6i A
0.57		48.72	SMARCA4	P51532	SNF2_N	1z3i X	SMARCA2	P51531	Helicase_C	1gm5 A
0.57		48.72	SMARCA4	P51532	SNF2_N	1z3i X	SMARCA2	P51531	SNF2_N	1z3i X
0.48	28.75		SMARCA4	P51532	SNF2_N	1z3i X	PB1	Q86U86	Bromodomain	1e6i A
0.48	33.29		SMARCA4	P51532	SNF2_N	1z3i X	PB1	Q86U86	HMG_box	1s9m A
0.34	31.42		AP1G1	O43747	Adaptin_N	1gw5 B	AP1G2	O75843	Adaptin_N	1gw5 B
0.34	29.31		AP1G1	O43747	Adaptin_N	1gw5 B	AP1G2	O75843	Alpha_adaptinC2	1na8 B
-0.03	26.97		AP1G1	O43747	Adaptin_N	1gw5 B	AP1M2	Q9Y6Q5	Adap_comp_sub	1h6e A
0.37	28.61		AP1G1	O43747	Adaptin_N	1gw5 B	AP1S1	P61966	Clat_adaptor_s	1gw5 S
0.98	37.13		AP1G1	O43747	Adaptin_N	1gw5 B	AP1S2	P56377	Clat_adaptor_s	1gw5 S
1.06	32.32		AP1G1	O43747	Adaptin_N	1gw5 B	AP2B1	P63010	Adaptin_N	1gw5 B
1.06	43.74		AP1G1	O43747	Adaptin_N	1gw5 B	AP2B1	P63010	Alpha_adaptinC2	1e42 B
0.48	35.75		PB1	Q86U86	BAH	1zhi A	SMARCA4	P51532	Bromodomain	1e6i A
0.29		44.89	POLR2B	P30876	RNA_pol_Rpb2_1	1ynn C	POLR2A	P24928	RNA_pol_Rpb1_1	1y1v A
0.29		44.89	POLR2B	P30876	RNA_pol_Rpb2_1	1ynn C	POLR2A	P24928	RNA_pol_Rpb1_2	1ynj D
0.29		44.89	POLR2B	P30876	RNA_pol_Rpb2_1	1ynn C	POLR2A	P24928	RNA_pol_Rpb1_3	1y1v A
0.29		44.89	POLR2B	P30876	RNA_pol_Rpb2_1	1ynn C	POLR2A	P24928	RNA_pol_Rpb1_4	1ynj D
0.29		44.89	POLR2B	P30876	RNA_pol_Rpb2_1	1ynn C	POLR2A	P24928	RNA_pol_Rpb1_5	2a6e N
0.53	30.21		POLR2B	P30876	RNA_pol_Rpb2_1	1ynn C	POLR2C	P19387	RNA_pol_A_bac	1ynj A
0.53	36.2		POLR2B	P30876	RNA_pol_Rpb2_1	1ynn C	POLR2C	P19387	RNA_pol_L	1ynj A
0.57		47.27	SMARCA4	P51532	Bromodomain	1e6i A	SMARCA2	P51531	Bromodomain	1e6i A
0.57		47.27	SMARCA4	P51532	Bromodomain	1e6i A	SMARCA2	P51531	HSA	1z3i X
0.57		47.27	SMARCA4	P51532	Bromodomain	1e6i A	SMARCA2	P51531	Helicase_C	1gm5 A
0.57		47.27	SMARCA4	P51532	Bromodomain	1e6i A	SMARCA2	P51531	SNF2_N	1z3i X
0.57		47.27	SMARCA4	P51532	Bromodomain	1e6i A	SMARCA2	P51531	TCH	1z3i X
0.48	31.72		SMARCA4	P51532	Bromodomain	1e6i A	PB1	Q86U86	Bromodomain	1e6i A
0.48	35.49		SMARCA4	P51532	Bromodomain	1e6i A	PB1	Q86U86	HMG_box	1s9m A
0.37		49.98	POLR2F	P61218	RNA_pol_Rpb6	1qkl A	POLR2A	P24928	RNA_pol_Rpb1_1	1y1v A
0.37		49.98	POLR2F	P61218	RNA_pol_Rpb6	1qkl A	POLR2A	P24928	RNA_pol_Rpb1_2	1ynj D
0.37		49.98	POLR2F	P61218	RNA_pol_Rpb6	1qkl A	POLR2A	P24928	RNA_pol_Rpb1_3	1y1v A
0.37		49.98	POLR2F	P61218	RNA_pol_Rpb6	1qkl A	POLR2A	P24928	RNA_pol_Rpb1_5	2a6e N
0.37		49.98	POLR2F	P61218	RNA_pol_Rpb6	1qkl A	POLR2A	P24928	RNA_pol_Rpb1_6	1y1v A
0.57		49.98	SMARCA2	P51531	Bromodomain	1e6i A	SMARCA4	P51532	HSA	1f5n A
0.57		49.98	SMARCA2	P51531	Bromodomain	1e6i A	SMARCA4	P51532	TCH	1f5n A
0.58	35.63		HDAC5	Q9UQL6	Hist_deacetyl	1zz1 A	BCL6	P41182	zf-C2H2	1va1 A
0.29		41.99	POLR2B	P30876	RNA_pol_Rpb2_4	1twg B	POLR2A	P24928	RNA_pol_Rpb1_2	1ynj D
0.29		41.99	POLR2B	P30876	RNA_pol_Rpb2_4	1twg B	POLR2A	P24928	RNA_pol_Rpb1_4	1ynj D
0.53	31.65		POLR2B	P30876	RNA_pol_Rpb2_4	1twg B	POLR2C	P19387	RNA_pol_A_bac	1ynj A
0.53	33.15		POLR2B	P30876	RNA_pol_Rpb2_4	1twg B	POLR2C	P19387	RNA_pol_L	1ynj A
0.29		44.21	POLR2B	P30876	RNA_pol_Rpb2_5	1twg B	POLR2A	P24928	RNA_pol_Rpb1_4	1ynj D
0.29		44.21	POLR2B	P30876	RNA_pol_Rpb2_5	1twg B	POLR2A	P24928	RNA_pol_Rpb1_5	2a6e N
0.53	26.4		POLR2B	P30876	RNA_pol_Rpb2_5	1twg B	POLR2C	P19387	RNA_pol_A_bac	1ynj A
0.53	31.96		POLR2B	P30876	RNA_pol_Rpb2_5	1twg B	POLR2C	P19387	RNA_pol_L	1ynj A
0.48	33.62		SMARCA4	P51532	HSA	1f5n A	PB1	Q86U86	Bromodomain	1e6i A
0.48	30.34		SMARCA4	P51532	TCH	1f5n A	PB1	Q86U86	Bromodomain	1e6i A
0.15	28.24		STAM1	Q92783	SH3_1	1r1q B	STAM2	O75886	SH3_1	1x2q A
0.15	26.9		STAM1	Q92783	SH3_1	1r1q B	STAM2	O75886	UIM	1yx6 A
0.15	27.76		STAM1	Q92783	SH3_1	1r1q B	STAM2	O75886	VHS	1x5b A
1.24	30.65		STAM1	Q92783	SH3_1	1r1q B	EPS15	P42566	efhand	1f8h A
0.53	37.02		PIDD	Q9HB75	Death	1ik7 A	CRADD	P78560	CARD	3crd
0.53	31.7		PIDD	Q9HB75	Death	1ik7 A	CRADD	P78560	Death	1ik7 A
0.54	31.22		PIDD	Q9HB75	Death	1ik7 A	CASP2	P42575	CARD	1dgn A
0.54	31.27		PIDD	Q9HB75	Death	1ik7 A	CASP2	P42575	Peptidase_C14	1pyo B
0.3	25.67		EPS15	P42566	efhand	1f8h A	STAM2	O75886	SH3_1	1x2q A
0.23		37.78	POLR2C	P19387	RNA_pol_A_bac	1ynj A	POLR2A	P24928	RNA_pol_Rpb1_3	1y1v A
0.53	25.03		POLR2C	P19387	RNA_pol_A_bac	1ynj A	POLR2B	P30876	RNA_pol_Rpb2_2	2a69 M
0.53	28.4		POLR2C	P19387	RNA_pol_A_bac	1ynj A	POLR2B	P30876	RNA_pol_Rpb2_3	2a69 M
0.15	21.85		STAM1	Q92783	UIM	1yx6 A	STAM2	O75886	SH3_1	1x2q A
0.15	22.45		STAM1	Q92783	UIM	1yx6 A	STAM2	O75886	UIM	1yx6 A
0.15	20.46		STAM1	Q92783	UIM	1yx6 A	STAM2	O75886	VHS	1x5b A
0.15	22.16		STAM1	Q92783	VHS	1elk A	STAM2	O75886	SH3_1	1x2q A
0.15	29.08		STAM1	Q92783	VHS	1elk A	STAM2	O75886	UIM	1yx6 A
0.15	28.13		STAM1	Q92783	VHS	1elk A	STAM2	O75886	VHS	1x5b A
0.21	30.29		RAD51C	O43502	Rad51	1v5w B	RAD51L1	O15315	Rad51	1v5w B
0.46	28.18		CASP2	P42575	CARD	1dgn A	CRADD	P78560	CARD	3crd
0.46	27.18		CASP2	P42575	CARD	1dgn A	CRADD	P78560	Death	1ik7 A
0.46	28.72		CASP2	P42575	Peptidase_C14	1pyo B	CRADD	P78560	CARD	3crd
0.46	26.35		CASP2	P42575	Peptidase_C14	1pyo B	CRADD	P78560	Death	1ik7 A
0.41	29.62		AP3M2	P53677	Adap_comp_sub	1h6e A	AP3B1	O00203	Adaptin_N	1gw5 B
1.55	39.08		AP3M2	P53677	Adap_comp_sub	1h6e A	AP3B2	Q13367	Adaptin_N	1gw5 B
0.36	29.48		AP3M2	P53677	Adap_comp_sub	1h6e A	AP3D1	O14617	Adaptin_N	1gw5 B
0.49	26.57		AP3M2	P53677	Adap_comp_sub	1h6e A	AP3S1	Q92572	Clat_adaptor_s	1gw5 S
0.25	35.87		AP3M2	P53677	Adap_comp_sub	1h6e A	AP3S2	P59780	Clat_adaptor_s	1gw5 S
0.41	32.58		AP3M2	P53677	Clat_adaptor_s	1gw5 S	AP3B1	O00203	Adaptin_N	1gw5 B
1.55	39.08		AP3M2	P53677	Clat_adaptor_s	1gw5 S	AP3B2	Q13367	Adaptin_N	1gw5 B
0.36	30.85		AP3M2	P53677	Clat_adaptor_s	1gw5 S	AP3D1	O14617	Adaptin_N	1gw5 B
0.49	31.17		AP3M2	P53677	Clat_adaptor_s	1gw5 S	AP3S1	Q92572	Clat_adaptor_s	1gw5 S
0.25	28.88		AP3M2	P53677	Clat_adaptor_s	1gw5 S	AP3S2	P59780	Clat_adaptor_s	1gw5 S
-0.29	23.96		AP2B1	P63010	Alpha_adaptinC2	1e42 B	AP1G2	O75843	Adaptin_N	1gw5 B
-0.29	27.5		AP2B1	P63010	Alpha_adaptinC2	1e42 B	AP1G2	O75843	Alpha_adaptinC2	1na8 B
0.24	27.26		AP2B1	P63010	Alpha_adaptinC2	1e42 B	AP1M2	Q9Y6Q5	Adap_comp_sub	1h6e A
0.78	38.32		AP2B1	P63010	Alpha_adaptinC2	1e42 B	AP1S1	P61966	Clat_adaptor_s	1gw5 S
0.32	30.75		AP2B1	P63010	Alpha_adaptinC2	1e42 B	AP1S2	P56377	Clat_adaptor_s	1gw5 S
0.47	26.64		POP7	O75817	Alba	1y9x B	RPP25	Q9BUL9	Alba	1y9x B
0.29		44.74	POLR2E	P19388	RNA_pol_Rpb5_N	1y1v E	POLR2A	P24928	RNA_pol_Rpb1_1	1y1v A
0.29		44.74	POLR2E	P19388	RNA_pol_Rpb5_N	1y1v E	POLR2A	P24928	RNA_pol_Rpb1_3	1y1v A
0.29		44.74	POLR2E	P19388	RNA_pol_Rpb5_N	1y1v E	POLR2A	P24928	RNA_pol_Rpb1_4	1ynj D
0.29		44.74	POLR2E	P19388	RNA_pol_Rpb5_N	1y1v E	POLR2A	P24928	RNA_pol_Rpb1_5	2a6e N
0.37	37.99		AP3S1	Q92572	Clat_adaptor_s	1gw5 S	AP3B1	O00203	Adaptin_N	1gw5 B
0.34	35.38		AP3S1	Q92572	Clat_adaptor_s	1gw5 S	AP3B2	Q13367	Adaptin_N	1gw5 B
0.65	32.09		AP3S1	Q92572	Clat_adaptor_s	1gw5 S	AP3D1	O14617	Adaptin_N	1gw5 B
0.2	27.34		AP3S1	Q92572	Clat_adaptor_s	1gw5 S	AP3S2	P59780	Clat_adaptor_s	1gw5 S
0.29		39.31	POLR2B	P30876	RNA_pol_Rpb2_2	2a69 M	POLR2A	P24928	RNA_pol_Rpb1_1	1y1v A
0.29		39.31	POLR2B	P30876	RNA_pol_Rpb2_2	2a69 M	POLR2A	P24928	RNA_pol_Rpb1_2	1ynj D
0.29		39.31	POLR2B	P30876	RNA_pol_Rpb2_2	2a69 M	POLR2A	P24928	RNA_pol_Rpb1_3	1y1v A
0.29		39.31	POLR2B	P30876	RNA_pol_Rpb2_2	2a69 M	POLR2A	P24928	RNA_pol_Rpb1_4	1ynj D
0.29		52.02	POLR2B	P30876	RNA_pol_Rpb2_2	2a69 M	POLR2A	P24928	RNA_pol_Rpb1_5	2a6e N
0.29		39.31	POLR2B	P30876	RNA_pol_Rpb2_2	2a69 M	POLR2A	P24928	RNA_pol_Rpb1_7	1y1v A
0.53	24.72		POLR2B	P30876	RNA_pol_Rpb2_2	2a69 M	POLR2C	P19387	RNA_pol_L	1ynj A
1.4	37.11		BMI1	P35226	zf-C3HC4	1jm7 A	RYBP	Q8N488	zf-RanBP	1n0z A
-0.6	18.66		BMI1	P35226	zf-C3HC4	1jm7 A	PCGF2	P35227	zf-C3HC4	1jm7 A
0.29		41.09	POLR2B	P30876	RNA_pol_Rpb2_3	2a69 M	POLR2A	P24928	RNA_pol_Rpb1_1	1y1v A
0.29		41.09	POLR2B	P30876	RNA_pol_Rpb2_3	2a69 M	POLR2A	P24928	RNA_pol_Rpb1_2	1ynj D
0.29		41.09	POLR2B	P30876	RNA_pol_Rpb2_3	2a69 M	POLR2A	P24928	RNA_pol_Rpb1_3	1y1v A
0.29		41.09	POLR2B	P30876	RNA_pol_Rpb2_3	2a69 M	POLR2A	P24928	RNA_pol_Rpb1_4	1ynj D
0.29		41.09	POLR2B	P30876	RNA_pol_Rpb2_3	2a69 M	POLR2A	P24928	RNA_pol_Rpb1_5	2a6e N
0.53	27.89		POLR2B	P30876	RNA_pol_Rpb2_3	2a69 M	POLR2C	P19387	RNA_pol_L	1ynj A
-0.29	25.97		AP2B1	P63010	Adaptin_N	1gw5 B	AP1G2	O75843	Adaptin_N	1gw5 B
-0.29	20.94		AP2B1	P63010	Adaptin_N	1gw5 B	AP1G2	O75843	Alpha_adaptinC2	1na8 B
0.24	28.75		AP2B1	P63010	Adaptin_N	1gw5 B	AP1M2	Q9Y6Q5	Adap_comp_sub	1h6e A
0.78	33.37		AP2B1	P63010	Adaptin_N	1gw5 B	AP1S1	P61966	Clat_adaptor_s	1gw5 S
0.32	21.96		AP2B1	P63010	Adaptin_N	1gw5 B	AP1S2	P56377	Clat_adaptor_s	1gw5 S
0.23		38.1	POLR2C	P19387	RNA_pol_L	1ynj A	POLR2A	P24928	RNA_pol_Rpb1_1	1y1v A
0.23		38.1	POLR2C	P19387	RNA_pol_L	1ynj A	POLR2A	P24928	RNA_pol_Rpb1_2	1ynj D
0.23		38.1	POLR2C	P19387	RNA_pol_L	1ynj A	POLR2A	P24928	RNA_pol_Rpb1_3	1y1v A
0.23		38.1	POLR2C	P19387	RNA_pol_L	1ynj A	POLR2A	P24928	RNA_pol_Rpb1_4	1ynj D
0.23		38.1	POLR2C	P19387	RNA_pol_L	1ynj A	POLR2A	P24928	RNA_pol_Rpb1_5	2a6e N
1.08	35.54		TBL1XR1	Q9BZK7	WD40	2trc B	NCOR1	O75376	Myb_DNA-binding	1a5j
-0.56	18.44		TBL1XR1	Q9BZK7	WD40	2trc B	TBL1Y	Q9BQ87	WD40	2trc B
0.06	21.57		TBL1XR1	Q9BZK7	WD40	2trc B	CORO2A	Q92828	DUF1899	2b4e A
0.06	25.95		TBL1XR1	Q9BZK7	WD40	2trc B	CORO2A	Q92828	DUF1900	2b4e A
0.06	34.52		TBL1XR1	Q9BZK7	WD40	2trc B	CORO2A	Q92828	WD40	2trc B
1.36	37.38		TBL1XR1	Q9BZK7	WD40	2trc B	HDAC3	O15379	Hist_deacetyl	1zz1 A
0.3	31.1		TBL1XR1	Q9BZK7	WD40	2trc B	NCOR2	Q9Y618	Myb_DNA-binding	1xc5 A
0.63	36.25		AP1S2	P56377	Clat_adaptor_s	1gw5 S	AP1G2	O75843	Adaptin_N	1gw5 B
0.63	38.15		AP1S2	P56377	Clat_adaptor_s	1gw5 S	AP1G2	O75843	Alpha_adaptinC2	1na8 B
-0.76	21.45		AP1S2	P56377	Clat_adaptor_s	1gw5 S	AP1M2	Q9Y6Q5	Adap_comp_sub	1h6e A
0.36	30.59		AP1S2	P56377	Clat_adaptor_s	1gw5 S	AP1S1	P61966	Clat_adaptor_s	1gw5 S
-0.01	26.44		AP3S2	P59780	Clat_adaptor_s	1gw5 S	AP3B1	O00203	Adaptin_N	1gw5 B
0.35	34.4		AP3S2	P59780	Clat_adaptor_s	1gw5 S	AP3B2	Q13367	Adaptin_N	1gw5 B
0.95	38.5		AP3S2	P59780	Clat_adaptor_s	1gw5 S	AP3D1	O14617	Adaptin_N	1gw5 B
0.4	25.47		TRPC1	P48995	Ion_trans	1qg9 A	ITPR1	Q14643	MIR	1t9f A
-0.07	24.86		AP3D1	O14617	Adaptin_N	1gw5 B	AP3B1	O00203	Adaptin_N	1gw5 B
-0.26	24.67		AP3D1	O14617	Adaptin_N	1gw5 B	AP3B2	Q13367	Adaptin_N	1gw5 B
-0.29	23.35		AP2B1	P63010	B2-adapt-app_C	1e42 B	AP1G2	O75843	Alpha_adaptinC2	1na8 B
-0.26	28.12		AP1S1	P61966	Clat_adaptor_s	1gw5 S	AP1G2	O75843	Adaptin_N	1gw5 B
-0.26	32.01		AP1S1	P61966	Clat_adaptor_s	1gw5 S	AP1G2	O75843	Alpha_adaptinC2	1na8 B
0.15	28.54		AP1S1	P61966	Clat_adaptor_s	1gw5 S	AP1M2	Q9Y6Q5	Adap_comp_sub	1h6e A
0.34	37.02		HDAC7	Q8WUI4	Hist_deacetyl	1zz1 A	BCL6	P41182	zf-C2H2	1va1 A
0.79	33.09		OGT	O15294	TPR_1	1w3b B	CSNK2A1	P68400	Pkinase	1pjk A
-0.58	22.67		OGT	O15294	TPR_1	1w3b B	PRKD1	Q15139	Pkinase	1ctp E
0.31		38.78	TF2E2	P29084	TFIIE_beta	1d8j A	POLR2A	P24928	RNA_pol_Rpb1_2	1ynj D
0.31	36.03		NCOR2	Q9Y618	Myb_DNA-binding	1xc5 A	TBL1Y	Q9BQ87	WD40	2trc B
-0.06	26.93		LTB	Q06643	TNF	1aly	LTBR	P36941	TNFR_c6	1bzi A
0.61	29.42		LTB	Q06643	TNF	1aly	LTA	P01374	TNF	1tnr A
-0.48	21.44		RYBP	Q8N488	zf-RanBP	1n0z A	PCGF2	P35227	zf-C3HC4	1jm7 A
0.17	26.34		AP3B2	Q13367	Adaptin_N	1gw5 B	AP3B1	O00203	Adaptin_N	1gw5 B
0.3	32.26		CORO2A	Q92828	DUF1899	2b4e A	TBL1Y	Q9BQ87	WD40	2trc B
0.3	24.01		CORO2A	Q92828	DUF1900	2b4e A	TBL1Y	Q9BQ87	WD40	2trc B
-0.18	25.25		NCOR1	O75376	Myb_DNA-binding	1a5j	TBL1Y	Q9BQ87	WD40	2trc B
0.05	22.62		NCOR1	O75376	Myb_DNA-binding	1a5j	CORO2A	Q92828	WD40	2trc B
0.16	26.89		AP4S1	Q9Y587	Clat_adaptor_s	1gw5 S	AP4E1	Q9UPM8	Adaptin_N	1gw5 B
0.17	28.09		AP4S1	Q9Y587	Clat_adaptor_s	1gw5 S	AP4M1	O00189	Adap_comp_sub	1h6e A
0.17	23.15		AP4S1	Q9Y587	Clat_adaptor_s	1gw5 S	AP4M1	O00189	Clat_adaptor_s	1gw5 S
0.07	27.66		BCL6	P41182	zf-C2H2	1va1 A	CHD4	Q14839	Chromo	2b2v A
-0.32	23.16		BCL6	P41182	zf-C2H2	1va1 A	MTA2	O94776	GATA	4gat A
-0.32	31.49		BCL6	P41182	zf-C2H2	1va1 A	MTA2	O94776	Myb_DNA-binding	1a5j
0.3	31.78		CORO2A	Q92828	WD40	2trc B	TBL1Y	Q9BQ87	WD40	2trc B
-0.22	26.89		CORO2A	Q92828	WD40	2trc B	HDAC3	O15379	Hist_deacetyl	1zz1 A
-0.1	21.6		AP4M1	O00189	Adap_comp_sub	1h6e A	AP4E1	Q9UPM8	Adaptin_N	1gw5 B
-0.1	27.66		AP4M1	O00189	Clat_adaptor_s	1gw5 S	AP4E1	Q9UPM8	Adaptin_N	1gw5 B
-0.57	19.98		CSNK2A1	P68400	Pkinase	1pjk A	PRKD1	Q15139	C1_1	1ptr
-0.57	20.43		CSNK2A1	P68400	Pkinase	1pjk A	PRKD1	Q15139	PH	1dyn B
-0.57	22.35		CSNK2A1	P68400	Pkinase	1pjk A	PRKD1	Q15139	Pkinase	1ctp E
-0.64	20.85		TBL1Y	Q9BQ87	WD40	2trc B	HDAC3	O15379	Hist_deacetyl	1zz1 A
-0.11	26.69		CHD4	Q14839	Chromo	2b2v A	MTA2	O94776	Myb_DNA-binding	1a5j
-0.4	24.11		AP1G2	O75843	Adaptin_N	1gw5 B	AP1M2	Q9Y6Q5	Adap_comp_sub	1h6e A
-0.4	30.82		AP1G2	O75843	Alpha_adaptinC2	1na8 B	AP1M2	Q9Y6Q5	Adap_comp_sub	1h6e A
-0.66	16.78		LTA	P01374	TNF	1tnr A	LTBR	P36941	TNFR_c6	1bzi A
-0.03	20.33		TCF3	P15923	HLH	1hlh B	MYOG	P15173	HLH	1ukl D
-0.1	28.78		MDM2	Q00987	SWIB	1rv1 B	TP53	P04637	P53_TAD	1ycr B
-0.56	22.16		TBL1XR1	Q9BZK7	LisH	1uuj C	TBL1Y	Q9BQ87	LisH	1uuj C

## Sheet: Sheet2
Sheet 2. Figure 5B raw data
expression correlation	structure vulnerability	extreme vulnerability	Gene Symbol for Protein A	SwissProt ID for Protein A	Pfam ID for Protein A	PDB ID for Protein A	Gene Symbol for Protein B	SwissProt ID for Protein B	Pfam ID for Protein B	PDB ID for Protein B
2.75	44.08		NDUFS3	O75489	Complex1_30kDa	2fug E	NDUFS2	O75306	Complex1_49kDa	2fug D
2.67	47.09		NDUFV2	P19404	Complex1_24kDa	2fug B	NDUFV1	P49821	Complex1_51K	2fug A
2.29	45.23		CCNH	P51946	Cyclin_N	1kxu	CDK7	P50613	Pkinase	1ua2 B
1.26	35.13		POLR2G	P62487	S1	2c35 H	POLR2D	O15514	RNA_pol_Rpb4	2c35 C
1.26	35.72		POLR2G	P62487	RNA_pol_Rpb7_N	2c35 H	POLR2D	O15514	RNA_pol_Rpb4	2c35 C
1.87	40.2		POLR2G	P62487	RNA_pol_Rpb7_N	2c35 H	POLR2F	P61218	RNA_pol_Rpb6	1qkl A
1.29	38.03		TERF1	P54274	Myb_DNA-binding	1iv6 A	TERF2	Q15554	Myb_DNA-binding	1w0u A
1.29	35.94		TERF1	P54274	TRF	1h6o A	TERF2	Q15554	TRF	1h6p A
1.24	34.59		GTF2B	Q00403	TFIIB_Zn_Ribbon	1ro4 A	TBP	P20226	TBP	1jfi C
1.24	37.96		GTF2B	Q00403	TFIIB_Zn_Ribbon	1ro4 A	GTF2F2	P13984	TFIIF_beta	1f3u C
1.21	34.35		GTF2F1	P35269	TFIIF_alpha	1f3u H	GTF2F2	P13984	TFIIF_beta	1f3u C
1.16	36.57		GTF2H2	Q13888	Ssl1	1e53 A	GTF2H1	P32780	BSD	1pfj A
0.85	33.74		GTF2F2	P13984	TFIIF_beta	1f3u C	TBP	P20226	TBP	1jfi C
1.7	40.32		GTF2E1	P29083	TFIIE_alpha	1vd4 A	GTF2B	Q00403	TFIIB	1c9b M
1.1	35.09		GTF2E1	P29083	TFIIE_alpha	1vd4 A	TBP	P20226	TBP	1jfi C
0.99	33.81		GTF2E1	P29083	TFIIE_alpha	1vd4 A	GTF2H1	P32780	BSD	1pfj A
0.97	34.28		KU70	P12956	Ku	1jeq A	Xrcc5	P13010	Ku	1jey B
0.97	35.9		KU70	P12956	Ku	1jeq A	Xrcc5	P13010	Ku_C	1rw2 A
0.97	33.15		KU70	P12956	Ku	1jeq A	Xrcc5	P13010	Ku_N	1jey B
0.97	35.13		KU70	P12956	Ku_C	1jeq A	Xrcc5	P13010	Ku	1jey B
0.97	34.56		KU70	P12956	Ku_C	1jeq A	Xrcc5	P13010	Ku_N	1jey B
0.97	33.15		KU70	P12956	Ku_N	1jeq A	Xrcc5	P13010	Ku	1jey B
0.97	35.9		KU70	P12956	Ku_N	1jeq A	Xrcc5	P13010	Ku_C	1rw2 A
0.97	33.86		KU70	P12956	SAP	1jeq A	Xrcc5	P13010	Ku	1jey B
0.97	31.49		KU70	P12956	SAP	1jeq A	Xrcc5	P13010	Ku_C	1rw2 A
0.97	34.8		KU70	P12956	SAP	1jeq A	Xrcc5	P13010	Ku_N	1jey B
0.74		42.86	HGS	O14964	UIM	2d3g P	STAM2	O75886	SH3_1	1x2q A
0.74		42.86	HGS	O14964	UIM	2d3g P	STAM2	O75886	VHS	1x5b A
1.24	36.38		GTF2B	Q00403	TFIIB	1c9b M	TBP	P20226	TBP	1jfi C
0.69	30.97		GTF2H1	P32780	BSD	1pfj A	GTF2H3	Q13889	Tfb4	1shu X
1.06	33.55		AP1G1	O43747	Alpha_adaptinC2	1iu1 A	AP2B1	P63010	Adaptin_N	1gw5 B
1.06	33.87		AP1G1	O43747	Alpha_adaptinC2	1iu1 A	AP2B1	P63010	Alpha_adaptinC2	1e42 B
1.06	33.87		AP1G1	O43747	Alpha_adaptinC2	1iu1 A	AP2B1	P63010	B2-adapt-app_C	1e42 B
0.36	30		PCAF	Q92831	Bromodomain	1n72 A	CREBBP	Q92793	Bromodomain	1jsp B
0.36	29.58		PCAF	Q92831	Bromodomain	1n72 A	CREBBP	Q92793	DUF902	1jsp B
0.36	32.1		CREBBP	Q92793	Bromodomain	1jsp B	PCAF	Q92831	Acetyltransf_1	1cm0 A
0.3	27.57		EPS15	P42566	efhand	1f8h A	STAM2	O75886	SH3_1	1x2q A
0.46	32.85		CASP2	P42575	Peptidase_C14	1pyo B	CRADD	P78560	CARD	3crd
0.79	39.07		OGT	O15294	TPR_1	1w3b B	CSNK2A1	P68400	Pkinase	1pjk A
-0.1	25.02		MDM2	Q00987	SWIB	1rv1 B	TP53	P04637	P53_TAD	1ycr B
