# Supplementary material for: Protein structure protection commits gene expression patterns
Source: Genome Biol. 2008 Jul 7;9(7):R107. doi: 10.1186/gb-2008-9-7-r107 (PMC2530859; doi:10.1186/gb-2008-9-7-r107)
Supplement: Additional data file 4 — The extremely vulnerable proteins in human are identified from genome-wide scanning of protein-encoding regions with sequence windows (length ≥ 30) containing mainly amino acids (G, A, S, Y, N, Q, P) that are poor protectors of the protein backbone. An extremely vulnerable protein contains at least one such window with a threshold of three amino acids allowed to be outside the group of poor protectors. [file gb-2008-9-7-r107-S4.xls]

## Sheet: Sheet1
List of extremely vulnerable proteins in human. They are identified from genome-scale scanning of protein-encoding regions with sequence windows (length ≥ 30) containing mainly amino acids (G, A, S, Y, N, Q, P) that are poor protectors of the protein backbone. An extremely vulnerable protein contains at least one such window with a threshold of 3 amino acids allowed to be outside the group of poo…
Gene Symbol	Entrez Gene ID	SwissProt ID	Number of Windows	Protein Name
HRNR	388697	Q86YZ3	12	Hornerin.
ARID1B	57492	Q8NFD5	9	AT-rich interactive domain-containing protein 1B (ARID domain-
ARID1A	8289	O14497	9	AT-rich interactive domain-containing protein 1A (ARID domain-
RBM14	10432	Q96PK6	7	RNA-binding protein 14 (RNA-binding motif protein 14) (RRM-containing
FUS	2521	P35637	7	RNA-binding protein FUS (Oncogene FUS) (Oncogene TLS) (Translocated in
ILF3	3609	Q12906	6	Interleukin enhancer-binding factor 3 (Nuclear factor of activated T-
EP400	57634	Q96L91	5	E1A-binding protein p400 (EC 3.6.1.-) (p400 kDa SWI2/SNF2-related
COL3A1	1281	P02461	5	Collagen alpha-1(III) chain precursor.
HNRPUL1	11100	Q9BUJ2	4	Heterogeneous nuclear ribonucleoprotein U-like protein 1 (Adenovirus
KHSRP	8570	Q92945	4	Far upstream element-binding protein 2 (FUSE-binding protein 2) (KH
MN1	4330	Q10571	4	Probable tumor suppressor protein MN1.
KRT9	3857	P35527	4	Keratin, type I cytoskeletal 9 (Cytokeratin-9) (CK-9) (Keratin-9)
KRT10	3858	P13645	4	Keratin, type I cytoskeletal 10 (Cytokeratin-10) (CK-10) (Keratin-10)
TAF4	6874	O00268	4	Transcription initiation factor TFIID subunit 4 (TBP-associated factor
PEF1	553115	Q9UBV8	3	Peflin (PEF protein with a long N-terminal hydrophobic domain) (Penta-
RANBP9	10048	Q96S59	3	Ran-binding protein 9 (RanBP9) (RanBP7) (Ran-binding protein M)
MED15	51586	Q96RN5	3	Positive cofactor 2 glutamine/Q-rich-associated protein (PC2
MAML3	55534	Q96JK9	3	Mastermind-like protein 3 (Mam-3).
MED12	9968	Q93074	3	Mediator of RNA polymerase II transcription subunit 12 (Thyroid
TAF15	8148	Q92804	3	TATA-binding protein-associated factor 2N (RNA-binding protein 56)
TFG	10342	Q92734	3	Protein TFG (TRK-fused gene protein).
MAML2	84441	Q8IZL2	3	Mastermind-like protein 2 (Mam-2).
SAMD1	90378	Q6SPF0	3	Atherin (Sterile alpha motif domain-containing protein 1).
ZFHX3	463	Q15911	3	Alpha-fetoprotein enhancer-binding protein (AT motif-binding factor)
SS18	6760	Q15532	3	SSXT protein (Synovial sarcoma, translocated to X chromosome) (SYT
EWSR1	2130	Q01844	3	RNA-binding protein EWS (EWS oncogene) (Ewing sarcoma breakpoint
ANXA11	311	P50995	3	Annexin A11 (Annexin XI) (Calcyclin-associated annexin 50) (CAP-50)
LOR	4014	P23490	3	Loricrin.
HNRPA2B1	3181	P22626	3	Heterogeneous nuclear ribonucleoproteins A2/B1 (hnRNP A2 / hnRNP B1).
POU3F3	5455	P20264	3	POU domain, class 3, transcription factor 3 (Brain-specific
ANXA7	310	P20073	3	Annexin A7 (Annexin VII) (Synexin).
LGALS3	3958	P17931	3	Galectin-3 (Galactose-specific lectin 3) (Mac-2 antigen) (IgE-binding
KRT1	3848	P04264	3	Keratin, type II cytoskeletal 1 (Cytokeratin-1) (CK-1) (Keratin-1)
ZIC2	7546	O95409	3	Zinc finger protein ZIC 2 (Zinc finger protein of the cerebellum 2).
FOXD2	2306	O60548	3	Forkhead box protein D2 (Forkhead-related protein FKHL17) (Forkhead-
SHANK1	50944	Q9Y566	2	SH3 and multiple ankyrin repeat domains protein 1 (Shank1)
SRRM2	23524	Q9UQ35	2	Serine/arginine repetitive matrix protein 2 (Serine/arginine-rich
NOVA2	4858	Q9UNW9	2	RNA-binding protein Nova-2 (Neuro-oncological ventral antigen 2)
COL17A1	1308	Q9UMD9	2	Collagen alpha-1(XVII) chain (Bullous pemphigoid antigen 2) (180 kDa
PRR12	57479	Q9ULL5	2	Proline-rich protein 12.
ZMIZ1	57178	Q9ULJ6	2	Zinc finger MIZ domain-containing protein 1 (Retinoic acid-induced
HCN2	610	Q9UL51	2	Potassium/sodium hyperpolarization-activated cyclic nucleotide-gated
DACH1	1602	Q9UI36	2	Dachshund homolog 1 (Dach1).
KCNN3	3782	Q9UGI6	2	Small conductance calcium-activated potassium channel protein 3 (SK3)
HECA	51696	Q9UBI9	2	Headcase protein homolog (hHDC).
ZSWIM5	57643	Q9P217	2	Zinc finger SWIM domain-containing protein 5.
BMP2K	55589	Q9NSY1	2	BMP-2-inducible protein kinase (EC 2.7.11.1) (BIKe).
FZD8	8325	Q9H461	2	Frizzled-8 precursor (Fz-8) (hFz8).
WDR33	55339	Q9C0J8	2	WD repeat protein 33 (WD repeat protein WDC146).
HNRPAB	3182	Q99729	2	Heterogeneous nuclear ribonucleoprotein A/B (hnRNP A/B) (APOBEC-1-
ATXN2	6311	Q99700	2	Ataxin-2 (Spinocerebellar ataxia type 2 protein) (Trinucleotide
PHOX2B	8929	Q99453	2	Paired mesoderm homeobox protein 2B (Paired-like homeobox 2B) (PHOX2B
FUBP1	8880	Q96AE4	2	Far upstream element-binding protein 1 (FUSE-binding protein 1) (FBP)
MYST3	7994	Q92794	2	Histone acetyltransferase MYST3 (EC 2.3.1.48) (EC 2.3.1.-) (MYST
PHLDA1	22822	Q8WV24	2	Pleckstrin homology-like domain family A member 1 (T-cell death-
PDCD6IP	10015	Q8WUM4	2	Programmed cell death 6-interacting protein (PDCD6-interacting
ZNF384	171017	Q8TF68	2	Zinc finger protein 384 (Nuclear matrix transcription factor 4)
NKX2-3	159296	Q8TAU0	2	Homeobox protein Nkx-2.3 (Homeobox protein NKX-2.3) (Homeobox protein
C14orf32	93487	Q8NDC0	2	Uncharacterized protein C14orf32.
ENAH	55740	Q8N8S7	2	Protein enabled homolog.
SP8	221833	Q8IXZ3	2	Transcription factor Sp8 (Specificity protein 8).
MED13L	23389	Q71F56	2	Thyroid hormone receptor-associated protein 2 (Thyroid hormone
AMOT	154796	Q4VCS5	2	Angiomotin.
TRIM71	131405	Q2Q1W2	2	Tripartite motif-containing protein 71 (Lin-41 homolog).
FOXD1	2297	Q16676	2	Forkhead box protein D1 (Forkhead-related protein FKHL8) (Forkhead-
ATXN8	724066	Q156A1	2	Ataxin-8 (Protein 1C2).
SF1	7536	Q15637	2	Splicing factor 1 (Zinc finger protein 162) (Transcription factor
CDSN	1041	Q15517	2	Corneodesmosin precursor (S protein).
SUZ12	23512	Q15022	2	Polycomb protein SUZ12 (Suppressor of zeste 12 protein homolog)
NCOA6	23054	Q14686	2	Nuclear receptor coactivator 6 (Amplified in breast cancer protein 3)
HNRPD	3184	Q14103	2	Heterogeneous nuclear ribonucleoprotein D0 (hnRNP D0) (AU-rich element
HNRPA0	10949	Q13151	2	Heterogeneous nuclear ribonucleoprotein A0 (hnRNP A0).
SOX4	6659	Q06945	2	Transcription factor SOX-4.
EVX2	344191	Q03828	2	Homeobox even-skipped homolog protein 2 (EVX-2).
MLL	4297	Q03164	2	Zinc finger protein HRX (ALL-1) (Trithorax-like protein).
POU4F1	5457	Q01851	2	POU domain, class 4, transcription factor 1 (Brain-specific
NKX6-1	4825	P78426	2	Homeobox protein Nkx-6.1.
POU6F2	11281	P78424	2	POU domain, class 6, transcription factor 2 (Retina-derived POU domain
FOXL2	668	P58012	2	Forkhead box protein L2.
ATN1	1822	P54259	2	Atrophin-1 (Dentatorubral-pallidoluysian atrophy protein).
HNRPA3	220988	P51991	2	Heterogeneous nuclear ribonucleoprotein A3 (hnRNP A3).
SMARCA2	6595	P51531	2	Probable global transcription activator SNF2L2 (EC 3.6.1.-) (ATP-
VASP	7408	P50552	2	Vasodilator-stimulated phosphoprotein (VASP).
GSK3A	2931	P49840	2	Glycogen synthase kinase-3 alpha (EC 2.7.11.26) (GSK-3 alpha).
YLPM1	56252	P49750	2	YLP motif-containing protein 1 (Nuclear protein ZAP3) (ZAP113).
HD	3064	P42858	2	Huntingtin (Huntington disease protein) (HD protein).
COL18A1	80781	P39060	2	Collagen alpha-1(XVIII) chain precursor [Contains: Endostatin].
KRT2	3849	P35908	2	Keratin, type II cytoskeletal 2 epidermal (Cytokeratin-2e) (K2e) (CK
OTX1	5013	P32242	2	Homeobox protein OTX1 (Orthodenticle homolog 1).
HOXA13	3209	P31271	2	Homeobox protein Hox-A13 (Hox-1J).
POLR2A	5430	P24928	2	DNA-directed RNA polymerase II largest subunit (EC 2.7.7.6) (RPB1).
SFPQ	6421	P23246	2	Splicing factor, proline- and glutamine-rich (Polypyrimidine tract-
RFX1	5989	P22670	2	MHC class II regulatory factor RFX1 (RFX) (Enhancer factor C) (EF-C).
COL5A1	1289	P20908	2	Collagen alpha-1(V) chain precursor.
POU3F2	5454	P20265	2	POU domain, class 3, transcription factor 2 (Nervous system-specific
EGR1	1958	P18146	2	Early growth response protein 1 (EGR-1) (Krox-24 protein)
AR	367	P10275	2	Androgen receptor (Dihydrotestosterone receptor).
HNRPA1	3178	P09651	2	Heterogeneous nuclear ribonucleoprotein A1 (Helix-destabilizing
SYP	6855	P08247	2	Synaptophysin (Major synaptic vesicle protein p38).
COL2A1	1280	P02458	2	Collagen alpha-1(II) chain precursor [Contains: Chondrocalcin].
COL1A1	1277	P02452	2	Collagen alpha-1(I) chain precursor.
FMNL1	752	O95466	2	Formin-like protein 1 (Leukocyte formin) (CLL-associated antigen KW-
SS18L1	26039	O75177	2	SS18-like protein 1 (SYT homolog 1).
LDB3	11155	O75112	2	LIM domain-binding protein 3 (Z-band alternatively spliced PDZ-motif
BRD4	23476	O60885	2	Bromodomain-containing protein 4 (HUNK1 protein).
PHLPP	23239	O60346	2	PH domain leucine-rich repeat-containing protein phosphatase
WIPF1	7456	O43516	2	WAS/WASL interacting protein family member 1 (Wiskott-Aldrich syndrome
HOXA3	3200	O43365	2	Homeobox protein Hox-A3 (Hox-1E).
SETD1A	9739	O15047	2	Histone-lysine N-methyltransferase, H3 lysine-4 specific SET1
SYN3	8224	O14994	2	Synapsin-3 (Synapsin III).
HGS	9146	O14964	2	Hepatocyte growth factor-regulated tyrosine kinase substrate (Protein
TCERG1	10915	O14776	2	Transcription elongation regulator 1 (TATA box-binding protein-
SOX1	6656	O00570	2	SOX-1 protein.
WASL	8976	O00401	2	Neural Wiskott-Aldrich syndrome protein (N-WASP).
FOXE1	2304	O00358	2	Forkhead box protein E1 (Thyroid transcription factor 2) (TTF-2)
