# Supplementary material for: Protein structure protection commits gene expression patterns
Source: Genome Biol. 2008 Jul 7;9(7):R107. doi: 10.1186/gb-2008-9-7-r107 (PMC2530859; doi:10.1186/gb-2008-9-7-r107)
Supplement: Additional data file 5 — Extremely vulnerable yeast proteins are determined in the same way as for human (Additional data file 4). The rows marked in green correspond to the five confirmed yeast prions [26-29]: SUP35 (ERF2), URE2, NEW1, RNQ1 and SWI1. [file gb-2008-9-7-r107-S5.xls]

## Sheet: Sheet1
List of extremely vulnerable yeast proteins. These proteins are determined in the same way as for human (Table S4). The rows marked in green correspond to the five identified yeast prions: SUP35 (ERF2), URE2, NEW1, RNQ1, SWI1.
SwissProt ID	sequence window with extreme vulnerability	protein name
P10591	YQAGGAPGGAAGGAPGGFPGGAPPAPEAEG	Heat shock protein SSA1 (Heat shock protein YG100).
P25339	NSYHGYYNNNNNNNNNNNNNNNSNATNSNS	Protein PUF4.
P40467	TNNSNNNHNNNNNDNNNNNNNNNNNNNNNN	Probable transcriptional regulatory protein YIL130W.
P38216	QERGYPPQQQQQYYQQQQQHPGYYNQQGYN	Uncharacterized protein YBR016W.
P19158	TNQNAHQGSSSPSSSSPSSPPSSSSSDNNN	Inhibitory regulator protein IRA2.
P40485	ANVLQQQQQQQQQQQQQQQQQQQSASFQNG	Phosphatidylinositol 4,5-bisphosphate-binding protein SLM1 (TORC2
P32505	IAQQQQQQQQQQQPDIAQQQPQQQPQQQPQ	Nuclear polyadenylated RNA-binding protein NAB2.
P34761	APTNSNTSANANASSNNGASNNGANQALSA	Protein WHI3.
P25299	ISGVSQQQQQQYNNINGNNNNNGNNNNNSN	mRNA 3'-end-processing protein RNA15.
P25294	SGGPSFGPGGPGGAGGAGGFPGGAGGFSGG	Protein SIS1.
P38042	NNDRNHQNNNNNNNNNNNNNNNNNNNNNNN	Anaphase-promoting complex subunit CDC27 (Cell division control
P32334	HDSNSNSGGSSDGSSSSNSNSGSSGSGSNS	Protein MSB2 (Multicopy suppressor of bud emergence 2).
P22470	SPNPNPSASDSSASPSAANGPNSNNTSSDA	Protein SAN1.
P29295	QQQPQQQVQSSQPQPQPQQLQQQPNGQRPN	Casein kinase I homolog HRR25 (EC 2.7.11.1).
P32521	MYNPYQQQGMGYQQQQQQQQQQPNGFYPQQ	Protein PAN1.
Q12489	PSAPPPGYETASRGYAPSQSQQNYYPPQQQ	Uncharacterized protein YDL012C.
P50109	GGYRGGSSYNNNNNNTNDNNNNNNNSSSNN	Protein PSP2 (Mitochondrial regulator of splicing 15) (Polymerase
P05453	MSDSNQGNNQQNYQQYSQNGNQQQGNNRYQ	Eukaryotic peptide chain release factor GTP-binding subunit (ERF2)
Q06449	PTQNSAASSYQQQPFPPPSTNYYQQPQQQP	[PSI+] inducibility protein 3 (LAS17-binding protein 2).
P11938	NYSSQRNVQPTANAASANAAAAAAAAASNS	DNA-binding protein RAP1 (SBF-E) (Repressor/activator site-binding
P39105	GNDDYSSSASLSASAAAASASASASASASA	Lysophospholipase 1 precursor (EC 3.1.1.5) (Phospholipase B 1).
P19659	LYQMQQQQQAQAQAQAQAQAQAQAQAQAQA	RNA polymerase II mediator complex subunit 15 (Galactose metabolism
P38741	YNAANSFTTYNNSSAGNSNNNNNNNNSNSN	Probable RNA-binding protein YHL024W.
P47033	AAASSSDPASSSAAASSSASTENAASSSSA	Protein PRY3 (Pathogen related in Sc 3).
P40956	QQQQQQQQQLAVAQAQAQAQAQAQAQVQAQ	Protein GTS1 (Protein LSR1).
Q05672	YPPYQYQYQYQYNTQYHSGPYSNTPSYNSN	RNA-binding suppressor of PAS kinase protein 1.
P53281	PSVPPPSYEPAASQYPSQQVSAPYAPPAGY	LAS17-interacting protein 1.
P32629	GDFVSPNNQQQQQQQQQQQQQQQQQQQQQQ	Mannan polymerase II complex ANP1 subunit (M-Pol II subunit ANP1)
P22082	NSPMPQQAQMQQAQFQAQQAQQAQQAQQAQ	Transcription regulatory protein SNF2 (EC 3.6.1.-) (ATP-dependent
Q08601	YTYNNAGGNNGYQRPMAPPPNQQYGQQYGQ	Metacaspase-1 precursor (EC 3.4.22.-).
Q08972	QGGNYQQGGYQSYNSNYNNYNNYNNYNNYN	[NU+] prion formation protein 1.
P33417	PHQYLNQFQAQPQQQQQQQQQQQQQQQQAP	Intrastrand cross-link recognition protein (Structure-specific
P43582	QAPPPYSSQSTPQVQAGAQAQQPRYYQPQQ	WW domain-containing protein YFL010C.
Q08954	GPAVNAPTNQYNAQPHPQYNNNGGQPQGQA	Uncharacterized protein YPL199C.
Q12224	LPNANAPNGSNNGNGSNNNNHPYPFGSGSS	Transcription factor RLM1.
Q12221	NNNNNTNNYNNNDNDNNNNNNNNNNNNNNN	Protein PUF2.
P18899	SYGSNNNDSYGSNNNDSYGSNNNDSYGSNN	Stress protein DDR48 (DNA damage-responsive protein 48) (DDRP 48) (YP
P25644	PQGPPQQQFPMQPASGQPGPSQFAPPPPPP	Topoisomerase II-associated protein PAT1.
Q03761	QQQRVQQQQQQQQQQQQQQQQQQQQQQQRQ	Transcription initiation factor TFIID subunit 12 (TBP-associated
P11746	PQQGIPHPQQSQPQQQQQQQQQLQQQQQQQ	Pheromone receptor transcription factor (GRM/PRTF protein).
P14680	SYPAYTSSNTSLAGNSSGQYPSGYQQQQQQ	Dual specificity protein kinase YAK1 (EC 2.7.12.1).
Q03482	MSQQQGYYQQGPPQQGYYQQGPPQQGYYQQ	Uncharacterized protein YDR210W.
Q02792	GGNNNYRQNSNYRNNNYSGNRNSGQYSGNS	5'-3' exoribonuclease 2 (EC 3.1.13.-) (Ribonucleic acid-trafficking
Q02799	SPPSSSSSYINYSYNNSNINAYSPVSSSSS	Zinc finger protein LEE1.
P38429	GRPTQGGGYASNNNGSCNNNNGSNNNNNNN	Transcriptional regulatory protein SAP30.
Q05854	NNNHNNNNDNNNNNNNNNNNSNNNNNVNNN	Probable transcriptional regulatory protein YLR278C.
P25367	SGNNSQGQGQGQGQGQGQGQGQGQGSFTAL	[PIN+] prion protein RNQ1 (Rich in asparagine and glutamine protein
Q04951	GSSTSSSPSSSSSTSSSASSSASSSISASG	Probable family 17 glucosidase SCW10 precursor (EC 3.2.1.-) (Soluble
P18480	QQQQQQQHQQQQQQQQQQQQQQQQQQQQQQ	Transcription regulatory protein SNF5 (SWI/SNF complex component SNF5)
Q02630	GQNNQSQNQSGLFGQQNSSNAFGQPQQQGG	Nucleoporin NUP116/NSP116 (Nuclear pore protein NUP116/NSP116).
P80667	YGNSIGRYGYGGSYYGNNYGSFYGGGYGAG	Peroxisomal membrane protein PAS20 (Peroxin-13).
Q12361	NNNNNDNDNDNNNSNNNNNNNNNNNNNNNN	G protein-coupled receptor GPR1.
P27654	AASSSEATSSAAPSSSAAPSSSAAPSSSAE	Temperature shock-inducible protein 1 precursor (EC 3.1.1.-).
P38856	QNHLQQQQQQQQQQQQQQQQQPQQGYYVPA	Hypothetical 71.7 kDa protein in REC104-SOL3 intergenic region.
Q03825	QSPAQPQQSSQQQIQQPQHQPQHQPQQQQQ	Hypothetical 85.0 kDa protein in HLJ1-SMP2 intergenic region.
P53894	QQQLSQAQQQNSRQQQQQLQYQQQQQQQQQ	Serine/threonine-protein kinase CBK1 (EC 2.7.11.1) (Cell wall
P34756	GPSQQNDTANGNNDNNNNNNNNNNNNNNNS	1-phosphatidylinositol-3-phosphate 5-kinase FAB1 (EC 2.7.1.150)
Q08732	AANANPDMVPQNNPQQQQQQQQQQQQQQQQ	Serine/threonine-protein kinase HRK1 (EC 2.7.11.1) (Hygromycin
P38266	YTGQQQQQMPNGQASYAFQGAYQGQPGAGS	Uncharacterized protein YBR108W.
P53214	LFSYSSSFSSSSSSSSSSSSSSSSSSSSSS	Hypothetical 57.5 kDa protein in VMA7-RPS25A intergenic region.
P34217	SSQYNSADQPQQPQPQTQQNVQSAAQQQQS	RNA-binding protein PIN4 (Psi inducibility protein 4).
Q07800	QQQQQQQQSQPQPQPQSQSQSQSQSQSQQR	Phosphatase PSR1 (EC 3.1.3.-) (Plasma membrane sodium response protein
P38248	SSATSSASSSGDASNAQANVSASASSSSSS	Extracellular matrix protein 33 precursor.
P40552	ASSDASSASESSSAASSSASESSSAASSSA	Cell wall protein TIR3 precursor (TIP1-related protein 3).
P10863	SLNGDASSSAAPSSSAAPTSSAAPSSSAAP	Cold shock-induced protein TIR1 precursor (TIP1-related protein 1)
Q45U13	TNNSNNNHNNNNNNDNNNNNNNNNNNNNNN	Yil130wp.
P09547	QQQRFQALQQQQQQQQNQQQQNQQPQQQQQ	Transcription regulatory protein SWI1 (SWI/SNF complex component SWI1)
P31384	ATQQAQQAQQQAQQQAQQQVPGPFGPGPQA	Glucose-repressible alcohol dehydrogenase transcriptional effector
P23202	GVNNNNNNNSSSNNNNVQNNNSGRNGSQNN	Protein URE2.
P38129	NQRTNNAAGANSGQQPQQQSQGQSQQQGRS	Transcription initiation factor TFIID subunit 5 (TBP-associated factor
P14922	NSSATMYSNGASPQLQAQAQAQAQAQAQAQ	Glucose repression mediator protein CYC8.
P35732	DQANTVPQPQQQSQQPQQPQQPQQPQQPQQ	Uncharacterized protein YKL054C.
P19097	EAPAPTPAASAPAPAAAAPAPVAAAAPAAA	Fatty acid synthase subunit alpha (EC 2.3.1.86) [Includes: Acyl
P54785	NPASYISHYYSAVNSNNNGNNAANNGSNNS	Transcriptional activator/repressor MOT3 (Modulator of transcription
P53438	PYYYYFPQMQAQQSMAYSYPQAYYYYPANG	Protein SOK2.
P53334	NNSQVSAAASPASSSAATSTQSSSSSQASS	Probable family 17 glucosidase SCW4 precursor (EC 3.2.1.-) (Soluble
P40002	NTHVNNNNNNSNNSSNSNNSNNNNNNNNNN	Uncharacterized protein YEL007W.
Q08906	ESSTSSSSSSSSSSSSASSSGAAPAAFQGA	Facilitator of iron transport 2 precursor.
P04050	SPSYSPTSPNYSPTSPSYSPTSPGYSPGSP	DNA-directed RNA polymerase II largest subunit (EC 2.7.7.6) (RNA
Q05785	QQQQQAAAAASALQQQQTAANMQQQQQQPA	Epsin-2.
P39743	GYGYGAAAPSYAAQPAAQYGTAAAVGTAAA	Reduced viability upon starvation protein 167.
P38180	YPQLYYNSNVNAHNNNNNSNNNNNNNNNSN	Uncharacterized protein YBL081W.
P32583	SSSSSSSSSSSSSSSSSSSSSSSSSGESSS	Suppressor protein SRP40.
P41910	SFSEYNSNNNTNNSNGNSSNNNNYSGPNGS	Repressor of RNA polymerase III transcription MAF1.
P38996	PNGPAVGPPPQTNYYQGYSMPPPQQQQQQP	Nuclear polyadenylated RNA-binding protein 3.
