# Supplementary material for: Protein structure protection commits gene expression patterns
Source: Genome Biol. 2008 Jul 7;9(7):R107. doi: 10.1186/gb-2008-9-7-r107 (PMC2530859; doi:10.1186/gb-2008-9-7-r107)
Supplement: Additional data file 6 — The number of putative target-site types corresponding to 162 conserved miRNA families determined for 17,444 human genes by interrogation of the 3' UTR using TargetScanS (version 4.0) [45]. [file gb-2008-9-7-r107-S6.xls]

## Sheet: gene_miRNA_num
Predicted number of microRNA targets of human genes
Human Gene	Predicted number of miRNA targets
NFIB	71
TNRC6B	66
CUGBP2	60
ZNF148	60
PURB	52
ELAVL2	51
DDX3X	50
CPEB4	49
ZFHX4	48
RSBN1	46
ATXN1	45
BCL11A	45
TRPS1	44
OTUD4	44
ACVR2A	44
TNPO1	44
NARG1	43
CPEB2	43
THRAP1	43
MECP2	43
MIER3	43
NOVA1	42
SOX11	42
ONECUT2	42
PLAG1	41
CNOT6L	41
QKI	40
ESRRG	40
LOC153222	40
STC1	39
MBNL1	39
FMR1	39
NFAT5	39
BACH2	39
RPS6KB1	38
RYBP	38
ATBF1	38
CAMTA1	38
BCL11B	38
KLF12	37
EIF2C1	37
KPNA3	37
RAP2C	37
PPARGC1A	36
FBXO33	36
YTHDF3	36
HIPK1	35
RFXDC2	35
ACVR2B	35
HIC2	35
RP11-130N24.1	35
CEP350	34
RICTOR	34
PDE4D	34
PTPRD	34
CPEB3	34
TBL1XR1	34
KPNA4	34
SOCS6	34
SP4	34
RNF38	34
TNRC6A	34
RNF165	33
BNC2	33
MBNL2	33
ZNF238	33
CNOT6	33
DLG2	33
CREBZF	33
MLL2	33
ZEB2	33
PTEN	33
NBEA	32
AP1G1	32
KCNA1	32
PHF17	32
NR4A3	32
NHS	32
IKZF2	31
NCOA1	31
ZNF650	31
MLL3	31
PURA	31
MAF	31
ETF1	31
ETS1	31
DYRK1A	31
NEUROD1	31
PLAGL2	31
AFF4	31
CHD9	30
FNDC3B	30
SATB2	30
PAPD5	30
SP1	30
ITGB8	30
NUFIP2	30
NLK	30
DACH1	30
IGF1R	30
PHF15	30
CREB5	30
VEZF1	30
MMP16	29
ERBB4	29
RAP1B	29
ARRDC3	29
ARID4B	29
SERTAD2	29
MYBL1	29
STAG2	28
SGMS1	28
ZFX	28
PUM2	28
BTBD7	28
EPHA4	28
SOX4	28
WDFY3	28
RUNX2	28
PAFAH1B1	28
TP53INP1	28
CSNK1G1	28
SP3	28
SIX4	28
RAB10	28
PAPPA	28
PHF6	28
SOX6	27
MSL2L1	27
KLF13	27
E2F3	27
HLF	27
FBXW7	27
MLL	27
HMGA2	27
MAP3K3	27
EFNB2	27
SETD5	27
NRIP1	27
ZFP36L1	26
BAZ2A	26
TRIM2	26
ASH1L	26
ARID2	26
CHD7	26
CTDSPL2	26
TCF12	26
PAK7	26
MEF2C	26
PCDH9	26
RBM9	26
FRMD4A	26
PPP3R1	26
GPR85	26
VEGFA	26
MTPN	25
SLC4A4	25
BAZ2B	25
SEMA6D	25
HNRPU	25
SRGAP3	25
ATP2B2	25
ANK2	25
EBF3	25
MEIS2	25
SSH2	25
FAM46A	25
NR4A2	25
ZNF609	25
SFRS1	25
HDAC4	25
ODZ1	25
ARID5B	25
CCND2	25
CCNT2	25
BMPR2	25
ZFPM2	25
ERC2	25
RPS6KA3	25
DMD	24
MTF1	24
MAP3K7IP3	24
NIPBL	24
CBL	24
ZNF654	24
WAPAL	24
GPM6A	24
FZD5	24
PDGFRA	24
HTR2C	24
RNF44	24
MITF	24
FAM126B	24
PCDH17	24
GRIA3	24
WDR26	24
CNOT2	24
KIAA1005	24
TSC22D2	24
SYT1	24
C16orf72	24
SIRT1	24
PCDH19	24
FNDC3A	24
RKHD2	24
MAT2A	24
PHF20	23
PCDHA13	23
LIN28B	23
RNF111	23
DTNA	23
ARID1A	23
C18orf25	23
ATP2B1	23
DAG1	23
PCDHA6	23
PCDHA12	23
CACNB2	23
AEBP2	23
RUNX1	23
PCDHAC2	23
HIVEP2	23
PCDHA8	23
EPHA7	23
GLCCI1	23
PCDHA5	23
FLJ31818	23
EP300	23
AZIN1	23
PCDHA2	23
JAZF1	23
ZCCHC14	23
NFIX	23
PCDHA4	23
BICD2	23
YOD1	23
PCDHA10	23
PCDHA1	23
KCNJ2	23
PCDHAC1	23
CPEB1	23
TOX	23
PCDHA7	23
SATB1	23
CADM2	23
PCDHA3	23
RAB14	22
MAMDC1	22
BTBD3	22
CDC2L6	22
SETD7	22
PHTF2	22
ZBTB4	22
APRIN	22
BCL2L11	22
ETNK1	22
TOP1	22
SH3PXD2A	22
ABHD2	22
EIF3S1	22
FOXP1	22
PIK3R1	22
ATRX	22
TMCC1	22
BSN	22
PPP1R12A	22
NRP1	22
AFF2	22
CLCN5	22
TEAD1	22
FRS2	22
PRDM1	22
NR3C2	22
G3BP2	22
NAV3	22
ABCA1	22
ZIC1	22
ZFP91	22
LPPR4	21
EGR3	21
MAP2	21
CSNK1G3	21
ROD1	21
IGF2BP1	21
UBE2D3	21
CD47	21
NAT13	21
EIF4G2	21
NRXN1	21
BAHD1	21
FOXO1A	21
ZBTB39	21
SETD8	21
BCL6	21
KPNA1	21
PCDH10	21
NPTX1	21
DCX	21
NEGR1	21
TARDBP	21
SOX5	21
PHF20L1	21
APPBP2	21
RUNX1T1	21
CCNJ	21
KRAS	21
USP9X	21
MGA	21
OXSR1	21
PAN3	21
PRPF4B	21
UBE2G1	21
MAPRE1	21
IQSEC2	21
RIMS1	21
LPHN3	21
ZIC5	21
SGCD	21
VAMP2	21
CRIM1	21
MARCKS	21
PERQ1	21
KLF4	20
CPD	20
EPC2	20
FOXG1B	20
RALGPS1	20
CCDC6	20
FAM91A1	20
GABRB3	20
SEC24A	20
ACSL4	20
FBN2	20
SLC44A1	20
ISL1	20
AAK1	20
DCBLD2	20
H3F3B	20
SCN1A	20
ZIC3	20
RCOR1	20
ODZ3	20
SOBP	20
BRWD1	20
SCN2A	20
TLE4	20
LOC440742	20
NOL4	20
ELAVL1	20
LPHN2	20
C17orf63	20
SPRED1	20
THRB	20
GMFB	20
PSD3	20
ZNF800	20
PPP3CA	20
ZFAND5	20
JAG1	20
LAMC1	20
ROCK1	20
CADM1	20
ST18	20
KBTBD8	19
UBE2W	19
ZBTB38	19
HIAT1	19
USP31	19
LPHN1	19
UNC5A	19
ACVR1	19
RAB11FIP2	19
CDK6	19
WTAP	19
CTDSPL	19
NPTN	19
ELL2	19
GPR158	19
KLHL28	19
SHANK2	19
DCUN1D4	19
FNBP1L	19
TAF5	19
SCN3A	19
ARPP-19	19
MEF2D	19
ZNF644	19
CTF8	19
TSHZ3	19
KIAA1468	19
ARFGEF1	19
THRAP2	19
ZBTB41	19
CACNA1C	19
SLC39A10	19
RASA1	19
DCUN1D3	19
MAPK6	19
SLC6A6	19
PALM2	19
PPM1E	19
KLF9	19
ZNF608	19
CAMSAP1L1	19
FLRT3	19
RIMS4	19
FNIP1	19
CROP	19
NF1	19
ADAMTS6	19
ZDHHC17	19
ARHGEF12	19
BCL9	19
HRB	19
HECTD2	19
NR2C2	19
MTDH	19
UBFD1	19
SEMA6A	19
LRCH2	19
2007-09-07	18
EN2	18
ZCCHC2	18
PRICKLE2	18
PRKCE	18
FAM116A	18
PTBP2	18
PCGF3	18
YWHAG	18
MYCN	18
NRK	18
NR3C1	18
EYA4	18
DLGAP2	18
BCL2	18
ARHGAP5	18
FOSB	18
ZNF697	18
SLC1A2	18
NR5A2	18
NAV1	18
FBXL11	18
NHLH2	18
SMG1	18
DLC1	18
KIAA1212	18
CD2AP	18
FCHO2	18
OSBPL8	18
CBX4	18
HNRPA1	18
NDST1	18
CNTN4	18
SNX27	18
DCP2	18
C10orf56	18
PHLPPL	18
ARHGAP12	18
DOCK4	18
IKZF4	18
C1orf21	18
OGT	18
RAD23B	18
LCOR	18
USP32	18
POU3F2	18
STAG1	18
AKT3	18
MACF1	18
TP53INP2	18
PCNX	18
SLC38A2	18
CUL5	18
SFRS12	18
PTP4A1	18
KIAA0355	18
SNRK	18
ARL8B	18
CTNND2	18
ADAM10	18
SALL1	17
USP42	17
LRP1B	17
SHANK3	17
PPP1CB	17
LONRF1	17
DYNC1LI2	17
LEMD3	17
CAPZA1	17
TGFBR2	17
DOCK3	17
NXPH1	17
MARK1	17
TAF4	17
PCDH8	17
MGAT4A	17
C14orf4	17
C3orf58	17
RKHD3	17
LARP1	17
USP6	17
TRIM33	17
SPTY2D1	17
LARP4	17
GDF6	17
BTG1	17
GALNT7	17
DOCK9	17
ELF2	17
ROBO2	17
FBXO11	17
MAP2K4	17
CFL2	17
ZBTB10	17
C10orf6	17
FZD4	17
MPPED2	17
OXR1	17
ID4	17
ACVR1B	17
BRUNOL6	17
MIB1	17
PUM1	17
ESR1	17
AMMECR1L	17
ETV1	17
EDEM3	17
CDH2	17
LIN28	17
PCGF5	17
STK35	17
FOXO3A	17
RBM24	17
BCL9L	17
PKN2	17
SYNJ1	17
SYNGAP1	17
YES1	17
NRXN3	17
SCC-112	17
VGLL4	17
GJA1	17
SLC23A2	17
LSM14A	17
PFN2	17
SRGAP2	17
SORCS1	17
MAGI2	17
RALA	17
JMJD1C	17
PHF21A	17
TNKS2	16
ZNF532	16
HELZ	16
JPH1	16
PCTK2	16
RAPH1	16
SLC12A2	16
PELI1	16
MOBKL1A	16
CASZ1	16
ZFAND3	16
CIT	16
NEBL	16
CREBBP	16
KIAA1128	16
RNF11	16
ODZ2	16
MATR3	16
FURIN	16
PTCH1	16
ZNF618	16
CBFB	16
BPTF	16
CAB39	16
LUZP1	16
ST8SIA4	16
NCAM1	16
CITED2	16
PAPOLG	16
SOCS5	16
COL12A1	16
ADD3	16
SLC4A7	16
MMD	16
YTHDC1	16
RARB	16
IRS2	16
KIAA0157	16
SENP1	16
ZNF281	16
CLOCK	16
BACE1	16
ZDHHC9	16
SLITRK1	16
MTSS1	16
UBE2Q1	16
DNAJC13	16
DDX3Y	16
GLIS3	16
2007-09-11	16
RBMS1	16
MSI1	16
DDX6	16
LOC220594	16
HOXA1	16
FRYL	16
CNOT7	16
FIGN	16
REEP1	16
KCND2	16
WIPF1	16
LARP5	16
RAB8B	16
BDNF	16
NRP2	16
PLXNA2	16
NFASC	16
ARID4A	16
ZMYND11	16
XPO4	16
FLJ45557	16
MED12L	16
RAP1A	16
VLDLR	16
TGFBR1	16
ZNRF2	16
LATS2	16
PAPOLA	16
FAM76B	16
MNT	16
CALM1	16
VCPIP1	16
TWF1	16
REV3L	16
CTCF	16
PBX3	16
CPNE8	16
DR1	16
KIAA0152	16
C14orf101	16
ABR	15
WSB1	15
KIAA0831	15
BIRC6	15
EEA1	15
JMJD3	15
SMARCD1	15
HBEGF	15
EYA1	15
FXR1	15
SFRS2	15
EPHA3	15
FLRT2	15
RANBP10	15
MTMR3	15
IGF1	15
MYST3	15
ZNF385	15
GLCE	15
PDE7B	15
MAPK1	15
ZNF423	15
EPB41L1	15
FGFR2	15
CRK	15
BRPF3	15
CUL3	15
KLF5	15
RHOQ	15
SAPS3	15
C16orf70	15
POU4F2	15
ZDHHC5	15
ZMIZ1	15
ALCAM	15
ZNF711	15
RIMBP2	15
SGK	15
UBE2Z	15
MORF4L2	15
HOXA9	15
SRF	15
ARID1B	15
MAGI1	15
AMOTL2	15
NAP1L5	15
WDR44	15
SULF1	15
SMARCAD1	15
LPP	15
FUBP3	15
TMEM47	15
POM121	15
RTF1	15
NAV2	15
GABRA1	15
KIAA1024	15
RAB1A	15
EPHA8	15
EXOC5	15
DHX40	15
DLL1	15
PIM1	15
RORB	15
SIAH1	15
PLCB1	15
CALU	15
EFNB1	15
SLC8A1	15
NRF1	15
SET	15
HBP1	15
ADCY1	15
TM9SF3	15
BTAF1	15
DIP2C	15
PITPNA	15
HOXA10	15
CDC42	15
SEMA4G	15
XKR6	15
ULK2	15
KPNB1	15
PITPNM2	15
FAM104A	15
MTMR4	15
CPSF6	15
APC	15
TSC22D3	15
ZNF236	15
JOSD1	15
CLASP2	15
UTX	15
ProSAPiP1	15
SDC2	14
LRRTM3	14
GPATCH8	14
SERP1	14
USP15	14
CREB1	14
NAB1	14
GPHN	14
MINK1	14
PATZ1	14
ADAMTS5	14
LSM12	14
DNMT3A	14
RERE	14
INSM1	14
GABBR2	14
ZC3H12B	14
RANBP9	14
NUP153	14
FGF7	14
ADCY6	14
BTG2	14
HOXB8	14
PFTK1	14
FOXN2	14
E2F7	14
API5	14
RAB6A	14
CLCN3	14
KIAA1522	14
GLRA2	14
ITPR1	14
MCL1	14
DCUN1D1	14
DAB2IP	14
CDK5R1	14
WNK3	14
KHDRBS1	14
KLHL3	14
INTS6	14
PICALM	14
RBM26	14
C1orf9	14
DMXL2	14
BLCAP	14
EIF2C2	14
XYLT1	14
COPS7B	14
ZC3H7B	14
ATP2A2	14
SUV420H1	14
OSBP	14
SCRT2	14
CCDC117	14
ATP2B4	14
YPEL2	14
CBFA2T3	14
MYB	14
HECW2	14
GPM6B	14
SON	14
RGL1	14
CBX1	14
SLC5A3	14
DSCR1L1	14
LOC339745	14
C17orf39	14
PVRL1	14
FLJ25476	14
DICER1	14
ZNF217	14
PDCD10	14
FUSIP1	14
KCNMA1	14
FAM120A	14
CDH11	14
SLITRK3	14
EML4	14
FLJ20273	14
BMI1	14
LRRC62	14
DLG3	14
FLJ45187	14
FZD7	14
GABRB2	14
PDIK1L	14
FUT9	14
STRBP	14
QSER1	14
EIF4A2	14
C8ORFK32	14
PTPN9	14
TGIF1	14
CD164	14
MLLT7	14
SEMA3A	14
LOC162427	14
SH3KBP1	14
UBE2D1	14
EIF2C4	14
GOLGA8B	14
RNF4	13
CELSR3	13
ITSN1	13
BTBD14B	13
BTBD10	13
EDD1	13
ACSL1	13
RNF139	13
PTGFRN	13
RHOBTB1	13
ANKRD28	13
VSNL1	13
CAMK2G	13
FBXW11	13
RAB11A	13
ANK3	13
MAP4K4	13
STX16	13
FAM63B	13
KIAA2018	13
LIF	13
CNTFR	13
2007-09-03	13
PHF21B	13
ANKRD17	13
TGIF2	13
PLCXD3	13
WEE1	13
IGF2BP2	13
USP46	13
PDE4B	13
ASXL1	13
GALNT1	13
RAC1	13
C10orf46	13
PAIP2	13
MYLIP	13
A2BP1	13
MLLT6	13
ELOVL6	13
OSBPL11	13
ETV6	13
GRIA2	13
SYN2	13
CHD2	13
C1orf108	13
PPP2CA	13
ZHX1	13
SCRT1	13
TLOC1	13
PTPN12	13
MYO1C	13
CAMK2N1	13
RNF138	13
CCDC131	13
PPP2R5E	13
INPP5A	13
ADAM19	13
VTI1A	13
UBR1	13
TSC1	13
RAI14	13
HOXB3	13
RIMS3	13
ZC3H11A	13
SLMAP	13
TSHZ1	13
EIF3S10	13
KIF1B	13
C6orf120	13
HNT	13
KIAA0240	13
ZMYM2	13
ENAH	13
ANKS1B	13
EIF5A2	13
AP3M1	13
WDR22	13
GATA6	13
MAFB	13
UBE2E3	13
RC3H1	13
PHF3	13
RAB21	13
PDPK1	13
SPEN	13
TJP1	13
BHLHB5	13
SRPK2	13
ANKFY1	13
BACH1	13
SCN8A	13
FMNL2	13
RANBP2	13
TRIB2	13
TOX3	13
C5orf5	13
YBX1	13
SLC6A1	13
MYT1L	13
KLHL18	13
LOC440093	13
ZER1	13
C14orf43	13
NMT1	13
CHSY-2	13
HDLBP	13
BCL2L2	13
LOC728215	13
KIAA1217	13
CGGBP1	13
MLLT3	13
OTX2	13
SLC9A6	13
MFHAS1	13
USP47	13
ARHGAP21	13
CEP170	13
LRIG1	13
PRKACB	13
NR2F2	13
FOXJ3	13
BIRC4	13
HNRPK	13
HOXC8	13
ATP1B1	13
ITSN2	13
PUNC	13
FBN1	13
INHBB	13
FAM123B	13
PPARA	13
WIPF2	13
LIFR	13
FLJ31951	13
SH2B3	13
SEMA4C	13
TOB2	12
GRB2	12
PHF12	12
BHLHB3	12
EIF4E	12
ABCC5	12
UBE2H	12
CCNE2	12
CALCR	12
C5orf30	12
DAGLA	12
TBC1D15	12
CRSP2	12
PARD6B	12
IHPK1	12
PPP2R5C	12
2007-03-07	12
RBM12	12
NUS1	12
RBMS3	12
KLHL24	12
PAIP1	12
ESRRA	12
GRM1	12
NEUROD2	12
SMG7	12
ZCCHC11	12
SLC24A3	12
MORF4L1	12
CSDE1	12
SOX12	12
SMAD7	12
CXXC5	12
CSNK1A1	12
ICK	12
C1orf121	12
UBE2D2	12
TLK1	12
MTMR12	12
BCL7A	12
KBTBD2	12
JMJD1A	12
XKR4	12
EDG1	12
PLCG1	12
TSGA14	12
ANTXR2	12
INOC1	12
ALS2CR13	12
PCAF	12
DDIT4	12
PPAP2B	12
CEBPA	12
DNAJB5	12
HOOK3	12
DHX15	12
TIAM1	12
C6orf62	12
REPS2	12
FAM78A	12
POU2F2	12
FEM1C	12
POLS	12
KIAA1370	12
PKIA	12
RGS7BP	12
TMEPAI	12
MBD6	12
NCALD	12
MYST2	12
LGR4	12
SNF1LK	12
ERG	12
SLITRK4	12
STK39	12
UBN1	12
NOPE	12
MAP3K12	12
RAB22A	12
RAP2A	12
HNRPF	12
PIP5K2B	12
ARL4C	12
PLEKHA3	12
ROBO1	12
DUSP6	12
SFRS7	12
CANX	12
FAM70A	12
TCBA1	12
DPP10	12
CNTNAP1	12
DLGAP4	12
YWHAZ	12
HAS2	12
DMXL1	12
HIPK3	12
WDTC1	12
SP8	12
RBM25	12
AUTS2	12
ZNF652	12
RAB6B	12
LHX8	12
ACCN2	12
PKNOX1	12
STK4	12
RYR2	12
CYP26B1	12
PAX3	12
RNF128	12
EPN2	12
WHSC1L1	12
SPRY2	12
MAP4K3	12
SLC16A2	12
DIO2	12
MAFG	12
GNB1	12
NDEL1	12
EGR2	12
ZCCHC3	12
MLLT10	12
SOCS2	12
PNN	12
HCN1	12
PAX2	12
CACNA2D2	12
PLCB4	12
LOC130074	12
TESK2	12
GAN	12
ARNT	12
FOXC1	12
MYH9	12
ATP7A	12
MYT1	12
VAPA	12
PPP1CC	12
SACS	12
NPEPPS	12
ANKRD13C	12
RECK	12
MGC40405	12
C6orf106	12
GATAD2B	12
NAT12	12
FKBP1A	12
PDCD4	11
VAT1	11
GRID1	11
C11orf57	11
PTPRG	11
RAPGEF5	11
HOXA11	11
ARMC8	11
MAPK14	11
STYX	11
KIF3B	11
DIP2B	11
HNRPA3	11
SLC1A1	11
LOC285382	11
CCDC85A	11
KITLG	11
ADCY9	11
SFRS11	11
ANKRD13B	11
PALLD	11
NCOA3	11
SPATA2	11
MKNK2	11
PPP3CB	11
C9orf77	11
ARPP-21	11
KCNJ3	11
YTHDF2	11
SBK1	11
MIPOL1	11
EPHB2	11
DPYSL2	11
PAK6	11
TTYH3	11
CDC37L1	11
C11orf30	11
LRP6	11
ETV5	11
FAM38B	11
EPB41L4B	11
SRPK1	11
NFIA	11
AHR	11
CSMD3	11
AKAP2	11
HMBOX1	11
KIAA1219	11
MAP3K7IP2	11
DLG5	11
C1orf144	11
NRBF2	11
POU4F1	11
CNR1	11
ZBTB7A	11
FOXP4	11
BCORL1	11
ANK1	11
PHF13	11
TRAM1	11
N-PAC	11
RAB5B	11
PB1	11
PIP5K3	11
SNN	11
FRMPD4	11
HAND2	11
MLSTD2	11
LMX1A	11
SMAD2	11
ARFIP1	11
SP2	11
SMPD3	11
GRM7	11
PPP6C	11
GRIA4	11
KCTD15	11
PPM1B	11
MAP1B	11
SLC17A6	11
CLASP1	11
TMEM64	11
SH3RF1	11
CUTL1	11
C12orf23	11
GPIAP1	11
LRRC4	11
PRKAA1	11
BOLA2	11
CREBL2	11
UBE2R2	11
PREI3	11
ADIPOR2	11
NDFIP1	11
CBFA2T2	11
UBQLN2	11
GNAO1	11
MAP1A	11
STIM2	11
OPCML	11
EBF2	11
FZD8	11
SRPR	11
EPAS1	11
SPTBN4	11
CDYL	11
TMEM28	11
MYEF2	11
USP25	11
RND3	11
SELI	11
TFRC	11
RAPGEF4	11
ELOVL4	11
EIF4B	11
SMURF1	11
PRKD1	11
KIAA1411	11
ZFYVE26	11
HIATL1	11
AMD1	11
LOC91461	11
FOXK2	11
PBEF1	11
PALM2-AKAP2	11
HOXC4	11
BTBD11	11
FAM46C	11
CHSY1	11
VANGL2	11
RABGAP1	11
PTER	11
SMEK1	11
FCHSD2	11
ZRANB2	11
CRSP7	11
EIF5	11
CA10	11
GNPDA2	11
NLGN1	11
MYCBP	11
ADAMTSL3	11
KIAA1267	11
TOB1	11
FLJ20366	11
C13orf23	11
PLEKHC1	11
SLAIN1	11
AHCYL1	11
PRRX1	11
CORO1C	11
BHLHB2	11
ITGA6	11
CCND1	11
C21orf66	11
SR140	11
MAML1	11
TFAP4	11
ABHD13	11
MPP5	11
ERLIN1	11
WDR68	11
ZNF207	11
PLEKHA6	11
LIN54	11
LPGAT1	11
THOC2	11
CNNM4	11
KCNK2	11
DNM3	11
ST8SIA3	11
SNIP	11
UNC13C	11
JARID1C	11
ZHX3	10
APBB2	10
POU3F1	10
ARHGAP26	10
GPR124	10
TACC1	10
RBBP7	10
SLC6A8	10
LOC150786	10
IRF2	10
BRMS1L	10
JARID1A	10
FBXL3	10
ITCH	10
MAB21L1	10
KLF3	10
CACNA1E	10
RP5-1022P6.2	10
EZH2	10
CHKB	10
PHF19	10
C12orf30	10
NPAS4	10
NUP50	10
FOS	10
VANGL1	10
RSRC2	10
CRKL	10
APPL1	10
PRR3	10
CNBP	10
SH3BP4	10
STARD13	10
MBD5	10
PJA2	10
CAPN6	10
NUAK1	10
NEFL	10
FBXL10	10
OLIG3	10
DMTF1	10
DAZAP2	10
PHACTR2	10
GNAI2	10
YY1	10
GOLGA8A	10
OTP	10
FAM60A	10
VAMP3	10
SLC6A9	10
CLIP1	10
GIT2	10
SCN5A	10
DDX5	10
LRRN1	10
DUSP5	10
KIAA1012	10
PODXL	10
NCOA6	10
SMURF2	10
TMEM16D	10
TCERG1	10
UNC13A	10
C19orf7	10
CCDC126	10
SMARCC1	10
DIAPH2	10
RBM33	10
PGRMC2	10
C7orf42	10
PHC2	10
PRKAG2	10
USP37	10
PTBP1	10
UBL3	10
CBLN4	10
KIAA0828	10
NIPA1	10
LMO3	10
GPD2	10
SERBP1	10
DPYSL3	10
APP	10
ATRN	10
HAPLN1	10
YWHAQ	10
POGZ	10
KIF2A	10
MOSPD1	10
DNAJC16	10
KIT	10
HMGCR	10
GATA3	10
AKAP6	10
LYCAT	10
INSIG1	10
AFF1	10
BAI3	10
BTRC	10
PHOX2B	10
LYST	10
BZW1	10
ZFYVE20	10
ARNTL	10
SNTB2	10
CLTC	10
FNDC5	10
ANKRD50	10
RGMA	10
MAX	10
RPS6KA5	10
GRIK2	10
TFAP2B	10
RTN4RL1	10
KCNK10	10
CXorf23	10
LOC399947	10
NCK2	10
SP7	10
PAX6	10
ABBA-1	10
RP11-78J21.1	10
KIAA0423	10
PLEKHH1	10
PRDM10	10
NUMB	10
CHIC1	10
TLK2	10
COL11A1	10
NKX2-2	10
CSNK2A1	10
C5orf24	10
B4GALT1	10
EDNRB	10
NMT2	10
DNAJA2	10
LHFPL3	10
TMEM168	10
ZNRF1	10
RIN2	10
PPP1R9A	10
OCRL	10
C9orf25	10
ZC3H6	10
DIXDC1	10
EPS15	10
SMARCA1	10
ARHGAP20	10
HAS3	10
SASH1	10
YAF2	10
HOXD10	10
SLC7A1	10
BNIP3L	10
FBXO28	10
AKAP7	10
NPAT	10
TTBK1	10
RALGDS	10
RSBN1L	10
UBE4A	10
SLC25A25	10
PRKG1	10
FBXO41	10
RNF214	10
MYRIP	10
ST8SIA2	10
TAPT1	10
WHSC1	10
C22orf5	10
C5orf13	10
ATP11C	10
ZNF533	10
TMEM113	10
IL1RAPL1	10
LOC153364	10
RMND5A	10
MIER2	10
ID2	10
CELSR2	10
SV2A	10
SAMD4B	10
BAAT	10
TIMP3	10
SCML2	10
CCNJL	10
HIF1A	10
NRCAM	10
EFNA3	10
SCN2B	10
KLHL2	10
IGF2BP3	10
KIAA0317	10
YWHAH	10
ADRB1	10
CDC2L5	10
GALNT17	10
IGFBP5	10
HS3ST3B1	10
LOC152485	10
PTPRF	10
PHF2	10
NFE2L1	10
LRP2	10
PPP1R9B	10
CDKN1B	10
TMEM161B	10
TBC1D22B	10
UBXD8	10
SNX4	10
MYH10	10
PCTK1	10
SIN3A	10
ZNF629	10
SMARCD2	10
MXI1	10
MAP3K2	10
ATPAF1	10
NEUROG2	10
RAB6C	10
SSX2IP	10
RFX4	10
CHFR	9
SFRS6	9
CUL4B	9
BSDC1	9
SOCS4	9
FAM84B	9
FBS1	9
KIAA1600	9
SLC8A2	9
RBM16	9
SKI	9
PPP2R2A	9
NEUROD6	9
KLC2	9
ARMC1	9
TIPARP	9
TUSC2	9
EGR1	9
ZIC4	9
MAML3	9
TNKS	9
PPP1R10	9
ARRDC4	9
ZNF403	9
SLITRK6	9
WDR47	9
AKAP1	9
RNF144	9
SLC12A5	9
PPM1F	9
EIF2S2	9
KCTD12	9
VAV3	9
SMEK2	9
CNIH	9
TMED9	9
ATP6V1A	9
CDR2L	9
ZFAND6	9
WWP1	9
SAPS2	9
HOXB4	9
PGAP1	9
SYPL1	9
N4BP1	9
NUDT4	9
JDP2	9
ARCN1	9
HOXA3	9
FOXJ2	9
SNAP25	9
MEGF9	9
THSD7B	9
SS18	9
TRIM39	9
TTN	9
SS18L1	9
HMGA1	9
PRKCA	9
IGSF3	9
IRS1	9
GLIS2	9
RNF19	9
CENTG2	9
TRAK2	9
MEOX2	9
GPAM	9
LRP12	9
LRRC1	9
TMEM135	9
UNC84B	9
COL1A2	9
HMGB1	9
ATP11A	9
C9orf150	9
2007-03-05	9
COL4A3	9
PPTC7	9
DYRK2	9
KIAA0280	9
TBL1X	9
ORC5L	9
SHC1	9
SORT1	9
SNF1LK2	9
KIAA0494	9
TSPAN14	9
FBXO30	9
SMAP1	9
ZNF664	9
GPC4	9
MYLK	9
SORCS3	9
PHF8	9
MAPK8IP3	9
WDR37	9
KIAA1598	9
B4GALT5	9
PDE4A	9
RLF	9
ANKRD15	9
DPP4	9
CHST1	9
CNN3	9
RAPGEFL1	9
C20orf133	9
KIAA2026	9
GOPC	9
RAI1	9
EDA	9
SYS1	9
CALM3	9
CXCL5	9
CGN	9
FAM80B	9
FBXO10	9
TMSB10	9
ACBD3	9
CACNB1	9
HDHD2	9
UBE2N	9
RDX	9
HOXA5	9
ZNF518	9
KIF5C	9
STAT5B	9
USP33	9
XRN1	9
CLEC2D	9
NCOA7	9
LIN7C	9
TMEM110	9
AFF3	9
TFDP2	9
TMEM127	9
GOLPH3	9
UBE2B	9
KHDRBS2	9
SEC24C	9
LRRC7	9
CDC73	9
SPRY3	9
RARG	9
CECR6	9
ST3GAL3	9
ACTN4	9
ZIC2	9
ZNF395	9
PGM2L1	9
FAM107B	9
SLC7A11	9
SPAST	9
PLXND1	9
TLN2	9
BRPF1	9
RIC8B	9
ADAMTS3	9
IGF2R	9
NXT2	9
KIAA0644	9
CAPZA2	9
KIAA0256	9
IQWD1	9
DOLPP1	9
MAN2A1	9
GLI3	9
RBPMS2	9
SPIN1	9
SEL1L	9
CMPK	9
RAB5C	9
USP48	9
RAD21	9
TAOK1	9
C11orf9	9
ITGA5	9
GALNT3	9
GFPT2	9
SOX9	9
ZDHHC7	9
PDZD2	9
MARCKSL1	9
ACTN1	9
MDFIC	9
RXRA	9
SNIP1	9
ARF4	9
GRHL2	9
PITX2	9
RFX1	9
BRD1	9
CACNB4	9
PPME1	9
CAV1	9
CNTNAP2	9
LRRN3	9
OTUD7B	9
C18orf1	9
RELN	9
MARK3	9
SLC35F1	9
YPEL5	9
EPHB1	9
CREM	9
NECAP1	9
CBX7	9
RAB34	9
TFAP2A	9
DCAMKL1	9
ADAMTS18	9
ZNF704	9
CMIP	9
SFRS3	9
NUPL1	9
LMBRD2	9
COPS2	9
PPP2R2C	9
FAM53C	9
PNRC1	9
NTRK3	9
DDEF1	9
PHLDB1	9
EPB41	9
SBF2	9
KHDRBS3	9
LHX6	9
TMEM55A	9
ARL15	9
PSME3	9
ZEB1	8
KIAA1199	8
TAOK3	8
CTDSP2	8
PLXNA1	8
HS2ST1	8
ERBB2IP	8
BAGE4	8
LOC158381	8
HOXB5	8
C14orf129	8
CCDC28A	8
CBX2	8
SLC31A1	8
PCNP	8
ZHX2	8
CD28	8
HMG2L1	8
HOXC11	8
ASF1A	8
HIVEP1	8
GOLGA8E	8
MSN	8
MTUS1	8
TOPORS	8
SDCBP	8
2007-03-06	8
AP4E1	8
GAD1	8
CENTG3	8
SGPP1	8
BCLAF1	8
PHF16	8
EDAR	8
CHST2	8
H3F3A	8
SLC39A13	8
KCNJ12	8
CALN1	8
NTF3	8
ANKRD13A	8
LAMP2	8
AMOT	8
ACTG1	8
SOX2	8
LASS2	8
CALML4	8
MXD4	8
CAMK2D	8
SIPA1L2	8
ACTR1A	8
CADPS	8
RRBP1	8
PRPF38B	8
OSBPL6	8
SLC7A8	8
PSME4	8
FOXK1	8
CARM1	8
DLX3	8
APLP2	8
HSP90B1	8
TMEM30A	8
RP11-35N6.1	8
LHFPL2	8
KIAA1033	8
EIF4G3	8
ROCK2	8
SNX16	8
NCOR2	8
TIAL1	8
HNRPA0	8
PCDH18	8
GPBP1	8
PAM	8
DUSP3	8
CDON	8
TBX3	8
ELMO1	8
DGCR14	8
UBE2A	8
UBE2V1	8
FOXQ1	8
CRY2	8
C14orf28	8
ARL5B	8
CSTF3	8
NAP5	8
MYO10	8
GRSF1	8
GARNL4	8
FRMD6	8
CUTL2	8
SNX2	8
NDFIP2	8
CTGF	8
JARID1B	8
YWHAB	8
TDG	8
IPO7	8
KIAA1409	8
TCERG1L	8
RAB12	8
CDV3	8
TMEFF1	8
TLN1	8
TSC22D1	8
BZRAP1	8
TRIP12	8
ASXL2	8
SNX13	8
COL19A1	8
C7orf41	8
UBE2L3	8
NAP1L1	8
SOCS1	8
C6orf85	8
SPRY4	8
KCNH7	8
SLCO5A1	8
PMP22	8
MAP3K11	8
RALBP1	8
CAPZB	8
KIAA1553	8
BASP1	8
GABPB2	8
KCND1	8
C1QL3	8
HDAC5	8
TRIM3	8
TANC1	8
BAGE5	8
TBPL1	8
DNAJB9	8
SMOC1	8
EIF4E3	8
LOC162073	8
KLHDC5	8
PHLPP	8
PTPN3	8
LRP4	8
UBE3C	8
FAM131B	8
KCNA6	8
SLK	8
GRK5	8
CAMSAP1	8
SCHIP1	8
GRHL1	8
LIMD2	8
DUSP10	8
SH3TC2	8
GNAI1	8
HNRPA2B1	8
SYNE1	8
STAU1	8
LIN9	8
FLJ12529	8
UST	8
ARHGAP24	8
LBH	8
MYO1D	8
TWIST1	8
ARL5A	8
ZADH2	8
ACTR3	8
SLTM	8
RNF2	8
ELN	8
BAGE2	8
ELK1	8
PHYHIPL	8
EDEM1	8
C12orf53	8
PPP1R16B	8
ATG16L1	8
PAPOLB	8
SMAD5	8
RAB7A	8
FRY	8
CAND1	8
WDR20	8
RSPO2	8
OSBPL3	8
SFRS10	8
GAP43	8
HECTD1	8
CTNNBIP1	8
KIAA0182	8
C14orf32	8
SSR1	8
TGFBR3	8
TRMT5	8
DRD1	8
IQGAP2	8
PRTG	8
TIA1	8
VPS26A	8
RASL10B	8
C14orf147	8
B4GALT6	8
B4GALT2	8
HS6ST2	8
C16orf69	8
REV1	8
TULP4	8
PTPRT	8
BCOR	8
BTF3L4	8
GOLGA7	8
Kua-UEV	8
ZNF367	8
ZZZ3	8
C18orf34	8
ATP8B1	8
MET	8
PPP1R15B	8
VGLL3	8
FAM98A	8
ING5	8
TP73L	8
EN1	8
DOK4	8
CSNK2A2	8
STX5	8
GDF8	8
CXXC6	8
MESDC1	8
BAGE3	8
ZBED4	8
HMGCS1	8
FOXF2	8
PLP1	8
BAIAP2	8
CDC25A	8
SLC12A6	8
ETS2	8
ARHGEF3	8
RNF12	8
C15orf29	8
PKP4	8
NUMBL	8
CUL1	8
KIAA1324L	8
SACM1L	8
RGAG1	8
CAMKK2	8
ENC1	8
MBOAT2	8
SNCB	8
KCTD1	8
[truncated: 15,446 more rows]
