# Supplementary material for: Protein structure protection commits gene expression patterns
Source: Genome Biol. 2008 Jul 7;9(7):R107. doi: 10.1186/gb-2008-9-7-r107 (PMC2530859; doi:10.1186/gb-2008-9-7-r107)
Supplement: Additional data file 9 — (a) Yeast complexes. (b) Human complexes. [file gb-2008-9-7-r107-S9.xls]

## Sheet: Sheet1
Raw data for addional file 8, yeast complexes, b = 0.5, 1, 10
b = 0.5
Complex	g(b,complex)	L(b, complex)
AP-1 adaptor complex	0.975864	1.05577
AP-2 adaptor complex	0.62653	0.73141
AP-3 adaptor complex	0.968453	0.958654
ribonucleoprotein complex	1	0.998465
small nuclear ribonucleoprotein complex	0.660409	0.783153
histone acetyltransferase complex	0.773915	0.931489
SAGA complex	1.0031	1.12891
transcription factor TFIIIB complex	0.74252	0.732813
tubulin complex	1.04033	1.09656
ubiquitin ligase complex	0.490757	0.67772
protein phosphatase type 2A complex	0.702777	0.788465
SLIK (SAGA-like) complex	1.0031	1.12891
nuclear exosome (RNase complex)	1.03208	1.02353
cytoplasmic exosome (RNase complex)	1.03208	1.02353
COMPASS complex	1.01693	1.00163
exosome (RNase complex)	1.03208	1.02353
INO80 complex	0.579554	0.730005
NuA4 histone acetyltransferase complex	0.544731	0.734067
SNARE complex	0.583267	0.68013
ubiquitin conjugating enzyme complex	1.05294	1.18053
Ctf18 RFC-like complex	1.00924	1.02759
Elg1 RFC-like complex	0.970055	0.974417
vacuolar proton-transporting V-type ATPase, V0 domain	0.987502	1.02085
RecQ helicase-Topo III complex	0.310585	0.523477
myosin V complex	0.974844	0.995183
SUMO activating enzyme complex	1.03584	0.92522
filamentous actin	0.974844	0.995183
small subunit processome	1.03958	1.0127
guanyl-nucleotide exchange factor complex	0.941631	0.98288
MutLalpha complex	0.989073	0.893054
CAF-1 complex	0.942455	0.975256
nuclear pore	0.931687	0.997235
ESCRT-0 complex	0.782229	0.835804
DNA replication factor C complex	0.984251	0.982225
mitotic checkpoint complex	1.0177	1.05948
DNA-directed RNA polymerase II, core complex	0.72453	0.793635
DNA-directed RNA polymerase III complex	0.962019	0.941
transcription factor complex	0.871417	0.910965
transcription factor TFIID complex	1.0031	1.12891
transcription factor TFIIA complex	0.835026	0.910965
chromatin assembly complex	0.942455	0.975256
anaphase-promoting complex	0.466428	0.627912
spliceosome	0.64258	0.714931
snRNP U5	0.736221	0.866321
snRNP U2	0.584596	0.699985
DNA-directed RNA polymerase I complex	1.01195	1.0214
mitochondrial inner membrane presequence translocase complex	0.808579	0.872788
mitochondrial respiratory chain complex II	1.05955	1.10428
mitochondrial respiratory chain complex III	1.04368	1.06998
mitochondrial respiratory chain complex IV	1.05661	1.07109
mitochondrial proton-transporting ATP synthase complex	1.05441	1.03832
mitochondrial proton-transporting ATP synthase, catalytic core	1.05808	0.991683
mitochondrial proton-transporting ATP synthase, central stalk	1.05441	1.03832
mitochondrial ribosome	0.798235	0.908019
mitochondrial large ribosomal subunit	0.950825	1.00378
mitochondrial small ribosomal subunit	0.608932	0.73751
cytosolic ribosome (sensu Eukaryota)	1.01541	1.02285
chaperonin-containing T-complex	1.04702	1.02903
heterotrimeric G-protein complex	0.698434	0.7697
proteasome regulatory particle (sensu Eukaryota)	1.0459	1.07576
ribosome	1.01388	1.02135
cytosolic large ribosomal subunit (sensu Eukaryota)	1.01234	1.0221
cytosolic small ribosomal subunit (sensu Eukaryota)	1.01541	1.02205
mRNA cleavage and polyadenylation specificity factor complex	0.949839	0.973997
mRNA cleavage factor complex	0.944497	1.01577
eukaryotic translation initiation factor 2B complex	0.941631	0.98288
eukaryotic translation initiation factor 3 complex	1.00233	1.01583
eukaryotic translation elongation factor 1 complex	0.932984	0.93406
kinesin complex	0.76781	0.899537
Arp2	0.8838	0.87851
6-phosphofructokinase complex	1.05955	1.0491
alpha,alpha-trehalose-phosphate synthase complex (UDP-forming)	0.738207	0.813003
anthranilate synthase complex	1.01158	1.02744
cAMP-dependent protein kinase complex	0.637932	0.788724
calcineurin complex	0.576575	0.795822
protein kinase CK2 complex	0.903775	0.848552
mitochondrial isocitrate dehydrogenase complex (NAD+)	0.779247	0.756837
mitochondrial pyruvate dehydrogenase complex	0.901194	0.903074
Rab-protein geranylgeranyltransferase complex	1.00155	1.04627
ribonucleoside-diphosphate reductase complex	1.04182	1.09105
proteasome complex (sensu Eukaryota)	1.04256	1.06545
nuclear nucleosome	1.00696	1.00296
nuclear cohesin complex	0.696118	0.652038
nuclear condensin complex	0.879397	0.912311
proteasome regulatory particle, base subcomplex (sensu Eukaryota)	1.0459	1.07576
SWR1 complex	0.544731	0.734067
ESCRT II complex	0.952288	0.961955
cytoplasmic mRNA processing body	0.808579	0.846501
phenylalanine-tRNA ligase complex	0.857951	1.07557
presequence translocase-associated import motor	0.808579	0.872788
eukaryotic translation initiation factor 4F complex	1.01541	1.0396
chromatin remodeling complex	0.812531	0.817207
RSC complex	0.997669	1.01421
DNA-directed RNA polymerase II, holoenzyme	0.77825	0.892596
serine C-palmitoyltransferase complex	1.00155	1.12773
mitochondrial processing peptidase complex	0.554616	0.710857
SCF ubiquitin ligase complex	0.684636	0.799033
TRAPP complex	0.968453	0.946525
b = 1
Complex	g(b,complex)	L(b, complex)
AP-1 adaptor complex	0.953426	1.11483
AP-2 adaptor complex	0.408509	0.541718
AP-3 adaptor complex	0.937901	0.919018
ribonucleoprotein complex	1	0.996933
small nuclear ribonucleoprotein complex	0.441887	0.620245
histone acetyltransferase complex	0.651471	0.906646
SAGA complex	1.00621	1.27444
transcription factor TFIIIB complex	0.551336	0.537014
tubulin complex	1.08228	1.20245
ubiquitin ligase complex	0.240843	0.459305
protein phosphatase type 2A complex	0.493895	0.621677
SLIK (SAGA-like) complex	1.00621	1.27444
nuclear exosome (RNase complex)	1.0652	1.04765
cytoplasmic exosome (RNase complex)	1.0652	1.04765
COMPASS complex	1.03415	1.00327
exosome (RNase complex)	1.0652	1.04765
INO80 complex	0.337096	0.532924
NuA4 histone acetyltransferase complex	0.296731	0.538855
SNARE complex	0.340201	0.462577
ubiquitin conjugating enzyme complex	1.10867	1.39366
Ctf18 RFC-like complex	1.01941	1.05634
Elg1 RFC-like complex	0.941006	0.949489
vacuolar proton-transporting V-type ATPase, V0 domain	0.97516	1.04213
RecQ helicase-Topo III complex	0.0964629	0.274029
myosin V complex	0.950321	0.990389
SUMO activating enzyme complex	1.07297	0.856033
filamentous actin	0.950321	0.990389
small subunit processome	1.08073	1.02556
guanyl-nucleotide exchange factor complex	0.88667	0.966053
MutLalpha complex	0.978265	0.797546
CAF-1 complex	0.888222	0.951125
nuclear pore	0.86804	0.994479
ESCRT-0 complex	0.611883	0.698569
DNA replication factor C complex	0.968951	0.964826
mitotic checkpoint complex	1.03571	1.12249
DNA-directed RNA polymerase II, core complex	0.524944	0.629857
DNA-directed RNA polymerase III complex	0.925481	0.885481
transcription factor complex	0.759367	0.829857
transcription factor TFIID complex	1.00621	1.27444
transcription factor TFIIA complex	0.697268	0.829857
chromatin assembly complex	0.888222	0.951125
anaphase-promoting complex	0.217556	0.394274
spliceosome	0.416272	0.51135
snRNP U5	0.542022	0.750511
snRNP U2	0.341753	0.48998
DNA-directed RNA polymerase I complex	1.02406	1.04325
mitochondrial inner membrane presequence translocase complex	0.653799	0.761759
mitochondrial respiratory chain complex II	1.12265	1.21943
mitochondrial respiratory chain complex III	1.08927	1.14489
mitochondrial respiratory chain complex IV	1.11644	1.14724
mitochondrial proton-transporting ATP synthase complex	1.11178	1.07812
mitochondrial proton-transporting ATP synthase, catalytic core	1.11954	0.983436
mitochondrial proton-transporting ATP synthase, central stalk	1.11178	1.07812
mitochondrial ribosome	0.642932	0.833436
mitochondrial large ribosomal subunit	0.909957	1.00757
mitochondrial small ribosomal subunit	0.38367	0.549693
cytosolic ribosome (sensu Eukaryota)	1.03105	1.04622
chaperonin-containing T-complex	1.09625	1.0589
heterotrimeric G-protein complex	0.489238	0.602352
proteasome regulatory particle (sensu Eukaryota)	1.09392	1.15736
ribosome	1.02794	1.04315
cytosolic large ribosomal subunit (sensu Eukaryota)	1.02484	1.04468
cytosolic small ribosomal subunit (sensu Eukaryota)	1.03105	1.04458
mRNA cleavage and polyadenylation specificity factor complex	0.902194	0.948671
mRNA cleavage factor complex	0.892103	1.03354
eukaryotic translation initiation factor 2B complex	0.88667	0.966053
eukaryotic translation initiation factor 3 complex	1.00466	1.0319
eukaryotic translation elongation factor 1 complex	0.87425	0.872495
kinesin complex	0.601015	0.811043
Arp2	0.781102	0.771779
6-phosphofructokinase complex	1.12265	1.10061
alpha,alpha-trehalose-phosphate synthase complex (UDP-forming)	0.551336	0.66636
anthranilate synthase complex	1.02329	1.05562
cAMP-dependent protein kinase complex	0.406957	0.622086
calcineurin complex	0.332438	0.633333
protein kinase CK2 complex	0.816809	0.720041
mitochondrial isocitrate dehydrogenase complex (NAD+)	0.607225	0.572802
mitochondrial pyruvate dehydrogenase complex	0.812151	0.815542
Rab-protein geranylgeranyltransferase complex	1.0031	1.09468
ribonucleoside-diphosphate reductase complex	1.08539	1.19039
proteasome complex (sensu Eukaryota)	1.08694	1.13517
nuclear nucleosome	1.01397	1.00593
nuclear cohesin complex	0.48458	0.425153
nuclear condensin complex	0.773339	0.832311
proteasome regulatory particle, base subcomplex (sensu Eukaryota)	1.09392	1.15736
SWR1 complex	0.296731	0.538855
ESCRT II complex	0.906852	0.925358
cytoplasmic mRNA processing body	0.653799	0.716564
phenylalanine-tRNA ligase complex	0.73608	1.15685
presequence translocase-associated import motor	0.653799	0.761759
eukaryotic translation initiation factor 4F complex	1.03105	1.08078
chromatin remodeling complex	0.677086	0.672393
RSC complex	0.995343	1.02863
DNA-directed RNA polymerase II, holoenzyme	0.605673	0.796728
serine C-palmitoyltransferase complex	1.0031	1.27178
mitochondrial processing peptidase complex	0.307599	0.505317
SCF ubiquitin ligase complex	0.506315	0.65317
TRAPP complex	0.937901	0.89591
b = 10
Complex	g(b,complex)	L(b, complex)
AP-1 adaptor complex	0.75418	3.05171
AP-2 adaptor complex	0.0017134	0.00816653
AP-3 adaptor complex	0.526709	0.429776
ribonucleoprotein complex	1	0.969745
small nuclear ribonucleoprotein complex	0.00110516	0.0287481
histone acetyltransferase complex	0.531934	5.65243
SAGA complex	1.06386	11.3028
transcription factor TFIIIB complex	0.00259517	0.00199461
tubulin complex	2.20496	6.31953
ubiquitin ligase complex	6.56647e-07	0.000417839
protein phosphatase type 2A complex	0.000863667	0.00862278
SLIK (SAGA-like) complex	1.06386	11.3028
nuclear exosome (RNase complex)	1.88721	1.60362
cytoplasmic exosome (RNase complex)	1.88721	1.60362
COMPASS complex	1.39912	1.03321
exosome (RNase complex)	1.88721	1.60362
INO80 complex	3.20008e-05	0.00185811
NuA4 histone acetyltransferase complex	5.29219e-06	0.00206404
SNARE complex	2.07659e-05	0.000448577
ubiquitin conjugating enzyme complex	2.80565	27.642
Ctf18 RFC-like complex	1.3925	1.84571
Elg1 RFC-like complex	0.544408	0.595523
vacuolar proton-transporting V-type ATPase, V0 domain	0.777608	1.5108
RecQ helicase-Topo III complex	6.97595e-11	2.38759e-06
myosin V complex	0.600763	0.907938
SUMO activating enzyme complex	2.02237	0.211302
filamentous actin	0.600763	0.907938
small subunit processome	2.17353	1.28713
guanyl-nucleotide exchange factor complex	0.300344	0.707963
MutLalpha complex	0.802726	0.104126
CAF-1 complex	0.305644	0.605864
nuclear pore	0.242883	0.946137
ESCRT-0 complex	0.00735668	0.0276752
DNA replication factor C complex	0.756895	0.70698
mitotic checkpoint complex	1.42026	3.17573
DNA-directed RNA polymerase II, core complex	0.00158903	0.00982695
DNA-directed RNA polymerase III complex	0.460975	0.29634
transcription factor complex	0.0637557	0.154893
transcription factor TFIID complex	1.06386	11.3028
transcription factor TFIIA complex	0.0271644	0.154893
chromatin assembly complex	0.305644	0.605864
anaphase-promoting complex	2.3752e-07	9.07782e-05
spliceosome	0.000416308	0.00131916
snRNP U5	0.0021886	0.0566986
snRNP U2	2.17332e-05	0.00079759
DNA-directed RNA polymerase I complex	1.27398	1.52808
mitochondrial inner membrane presequence translocase complex	0.0142707	0.0657922
mitochondrial respiratory chain complex II	3.17998	7.27042
mitochondrial respiratory chain complex III	2.35198	3.89168
mitochondrial respiratory chain complex IV	3.0084	3.94948
mitochondrial proton-transporting ATP synthase complex	2.88523	2.12161
mitochondrial proton-transporting ATP synthase, catalytic core	3.09312	0.846173
mitochondrial proton-transporting ATP synthase, central stalk	2.88523	2.12161
mitochondrial ribosome	0.0346366	0.534212
mitochondrial large ribosomal subunit	0.895183	1.07858
mitochondrial small ribosomal subunit	0.000749152	0.00818199
cytosolic ribosome (sensu Eukaryota)	1.35767	1.57115
chaperonin-containing T-complex	2.50673	1.77228
heterotrimeric G-protein complex	0.00121971	0.0305075
proteasome regulatory particle (sensu Eukaryota)	2.4585	4.38357
ribosome	1.31734	1.52568
cytosolic large ribosomal subunit (sensu Eukaryota)	1.27927	1.54842
cytosolic small ribosomal subunit (sensu Eukaryota)	1.35767	1.54675
mRNA cleavage and polyadenylation specificity factor complex	0.357274	0.590412
mRNA cleavage factor complex	0.321105	1.82615
eukaryotic translation initiation factor 2B complex	0.300344	0.707963
eukaryotic translation initiation factor 3 complex	1.04756	1.36894
eukaryotic translation elongation factor 1 complex	0.480123	0.257007
kinesin complex	0.0347082	0.176518
Arp2	0.0845428	0.0749774
6-phosphofructokinase complex	3.17998	2.60824
alpha,alpha-trehalose-phosphate synthase complex (UDP-forming)	0.00913943	0.0460181
anthranilate synthase complex	1.25885	1.71827
cAMP-dependent protein kinase complex	0.00012459	0.00867968
calcineurin complex	1.64858e-05	0.010383
protein kinase CK2 complex	0.132191	0.0374603
mitochondrial isocitrate dehydrogenase complex (NAD+)	0.00681551	0.00380227
mitochondrial pyruvate dehydrogenase complex	0.124844	0.130156
Rab-protein geranylgeranyltransferase complex	1.03149	2.47106
ribonucleoside-diphosphate reductase complex	2.26904	5.7133
proteasome complex (sensu Eukaryota)	2.3017	3.55323
nuclear nucleosome	1.14884	1.06091
nuclear cohesin complex	0.000713932	0.000192955
nuclear condensin complex	0.0765071	0.159535
proteasome regulatory particle, base subcomplex (sensu Eukaryota)	2.4585	4.38357
SWR1 complex	5.29219e-06	0.00206404
ESCRT II complex	0.376152	0.46036
cytoplasmic mRNA processing body	0.0142707	0.0356905
phenylalanine-tRNA ligase complex	0.046693	4.29312
presequence translocase-associated import motor	0.0142707	0.0657922
eukaryotic translation initiation factor 4F complex	1.35767	2.17451
chromatin remodeling complex	0.153063	0.0447822
RSC complex	0.95439	1.32615
DNA-directed RNA polymerase II, holoenzyme	0.00664325	0.103063
serine C-palmitoyltransferase complex	1.03149	11.0692
mitochondrial processing peptidase complex	7.58307e-06	0.00108552
SCF ubiquitin ligase complex	0.0374929	0.0952655
TRAPP complex	0.526709	0.333153

## Sheet: Sheet2
Raw data for addional file 8, human complexes, b = 0.5, 1, 10
b = 0.5
Complex	g(b,complex)	L(b, complex)
PA28;11S REG	1.1989	1.18685
Arp2/3 protein complex	1.18953	1.11936
NADH dehydrogenase complex, mitochondrial	1.16778	1.09189
CCT:PFD complex	1.12344	1.03869
Prefoldin	1.12344	1.03869
PNUTS PP1 complex	1.116	1.05309
PA700;19S complex	1.12298	1.06845
PFD:actin complex	1.12344	1.03869
mitotic 14S cohesin1 complex	1.10596	0.968357
mitotic 14S cohesin complex 2	1.10596	0.968357
hACF complex (human ATP-utilizing chromatin assembly and remodeling factor)	1.09276	1.02291
Sin3/HDAC complex	1.13484	1.05647
Sin3 complex; histone deacetylase complex	1.15675	1.05728
DNMT3B complex	1.06589	0.974623
NUP107-160_complex	1.08405	0.980807
TFIIH transcription factor complex	1.06319	1.06927
13S condensin complex	1.06589	0.999604
polycomb repressive complex PRC 2	1.05483	1.00248
Telosome complex	1.04153	0.988064
Mre11_Rad50_Nbs1_complex (mrn_complex)	1.00889	1.00633
HDAC4_ERK2_complex	1.00667	0.953941
OCFRE_complex	1.00667	0.955529
Mi-2/NuRD-BCL-6 complex	0.901421	0.840431
HDAC4_ERK1_complex	0.997766	0.914448
Fanconi complex	1.00334	0.97575
Mi2-beta/NuRD complex (MI2-beta-histone deacetylase complex)	1.08559	0.989979
ACTR p300 P/CAF Complex	0.992159	0.949989
NUMAC_complex (nucleosomal methylation activator complex, CARM1-associated complex)	1.00112	0.955047
interferon-stimulated gene factor 3 transcription complex ISGF3	0.989908	0.927212
RAD51C--XRCC3 complex	1.02207	0.993911
SWI/SNF complex B (PBAF, polybromo, BRG1-associated factors)	0.997766	0.941969
SWI/SNF complex A (BAF)	0.987651	1.11469
RNA polymerase II holoenzyme	0.956664	1.01857
Rnase/Mrp complex	0.993159	0.94846
p300-MDM2-p53 protein complex	0.880128	0.871532
RNA polymerase II core complex	0.940194	1.02489
Stam1, Stam2, Hrs, Eps15 protein-sorting complex	0.980849	1.14229
BCL6-HDAC4 complex	1.03832	1.04175
NuRD complex	0.878859	0.835028
PIDDsome complex	0.952564	0.889174
Mi-2/NuRD-MTA2 complex	0.851783	0.78182
polycomb_complex	1.03185	0.989654
AP1 adaptor complex	0.946109	0.922148
TRPC1-Homer3-IP3R complex	0.94138	0.819884
BCL6-HDAC5 complex	0.962477	0.969718
BCDX2 complex	0.918586	0.894103
AP-3 complex	0.925806	0.884867
BCL6-HDAC7 complex	0.934242	0.988453
AP4 complex	0.912493	0.842429
N-CoR complex	0.900182	0.821954
Lymphotoxin beta receptor complex	0.885184	0.843055
SRF/myogenin/E12 complex	0.888958	0.732498
SMRT complex	0.874598	0.835367
b = 1
Complex	g(b,complex)	L(b, complex)
PA28;11S REG	1.43736	1.40921
Arp2/3 protein complex	1.41505	1.25297
NADH dehydrogenase complex, mitochondrial	1.36372	1.19227
CCT:PFD complex	1.26219	1.07957
Prefoldin	1.26219	1.07957
PNUTS PP1 complex	1.24546	1.109
PA700;19S complex	1.26108	1.14159
PFD:actin complex	1.26219	1.07957
mitotic 14S cohesin1 complex	1.22314	0.937714
mitotic 14S cohesin complex 2	1.22314	0.937714
hACF complex (human ATP-utilizing chromatin assembly and remodeling factor)	1.19413	1.04645
Sin3/HDAC complex	1.28785	1.11613
Sin3 complex; histone deacetylase complex	1.33806	1.11784
DNMT3B complex	1.13612	0.950515
NUP107-160_complex	1.17517	0.961995
TFIIH transcription factor complex	1.13165	1.14542
13S condensin complex	1.13612	0.999208
polycomb repressive complex PRC 2	1.11269	1.00501
Telosome complex	1.08479	0.976511
Mre11_Rad50_Nbs1_complex (mrn_complex)	1.01785	1.01584
HDAC4_ERK2_complex	1.01339	0.910003
OCFRE_complex	1.01339	0.913038
Mi-2/NuRD-BCL-6 complex	0.81256	0.706519
HDAC4_ERK1_complex	0.995537	0.83716
Fanconi complex	1.00669	0.957245
Mi2-beta/NuRD complex (MI2-beta-histone deacetylase complex)	1.17851	0.980074
ACTR p300 P/CAF Complex	0.98438	0.902481
NUMAC_complex (nucleosomal methylation activator complex, CARM1-associated complex)	1.00223	0.912114
interferon-stimulated gene factor 3 transcription complex ISGF3	0.979917	0.859726
RAD51C--XRCC3 complex	1.04463	0.98786
SWI/SNF complex B (PBAF, polybromo, BRG1-associated factors)	0.995537	0.887305
SWI/SNF complex A (BAF)	0.975454	1.24254
RNA polymerase II holoenzyme	0.915206	1.03748
Rnase/Mrp complex	0.986611	0.906044
p300-MDM2-p53 protein complex	0.774625	0.759567
RNA polymerase II core complex	0.883966	1.05041
Stam1, Stam2, Hrs, Eps15 protein-sorting complex	0.962066	1.30483
BCL6-HDAC4 complex	1.0781	1.08525
NuRD complex	0.772394	0.697282
PIDDsome complex	0.907396	0.790974
Mi-2/NuRD-MTA2 complex	0.725534	0.611243
polycomb_complex	1.06471	0.979414
AP1 adaptor complex	0.895123	0.850356
TRPC1-Homer3-IP3R complex	0.886197	0.672209
BCL6-HDAC5 complex	0.926363	0.940354
BCDX2 complex	0.8438	0.799419
AP-3 complex	0.857188	0.784244
BCL6-HDAC7 complex	0.872808	0.977039
AP4 complex	0.832643	0.709686
N-CoR complex	0.810328	0.67564
Lymphotoxin beta receptor complex	0.783551	0.710742
SRF/myogenin/E12 complex	0.790245	0.536553
SMRT complex	0.767931	0.702824
b = 10
Complex	g(b,complex)	L(b, complex)
PA28;11S REG	37.6407	33.2969
Arp2/3 protein complex	32.4196	9.53934
NADH dehydrogenase complex, mitochondrial	22.2573	5.83807
CCT:PFD complex	10.367	2.39995
Prefoldin	10.367	2.39995
PNUTS PP1 complex	8.98026	2.81394
PA700;19S complex	10.178	3.75939
PFD:actin complex	10.367	2.39995
mitotic 14S cohesin1 complex	7.49502	0.525661
mitotic 14S cohesin complex 2	7.49502	0.525661
hACF complex (human ATP-utilizing chromatin assembly and remodeling factor)	5.89566	1.60143
Sin3/HDAC complex	12.5507	3.00007
Sin3 complex; histone deacetylase complex	18.3982	3.04682
DNMT3B complex	3.58288	0.673954
NUP107-160_complex	5.0236	0.680335
TFIIH transcription factor complex	4.15598	5.19485
13S condensin complex	3.58288	0.99211
polycomb repressive complex PRC 2	2.91537	1.06081
Telosome complex	2.2567	0.823478
Mre11_Rad50_Nbs1_complex (mrn_complex)	1.19356	1.85585
HDAC4_ERK2_complex	1.14225	0.389427
OCFRE_complex	1.14225	0.402749
Mi-2/NuRD-BCL-6 complex	0.125474	0.0325406
HDAC4_ERK1_complex	0.956257	0.20411
Fanconi complex	1.069	1.33273
Mi2-beta/NuRD complex (MI2-beta-histone deacetylase complex)	5.18166	0.820012
ACTR p300 P/CAF Complex	0.854334	0.358534
NUMAC_complex (nucleosomal methylation activator complex, CARM1-associated complex)	1.02254	0.398558
interferon-stimulated gene factor 3 transcription complex ISGF3	0.816382	0.220742
RAD51C--XRCC3 complex	1.54746	0.885018
SWI/SNF complex B (PBAF, polybromo, BRG1-associated factors)	0.956257	0.302504
SWI/SNF complex A (BAF)	0.779954	8.7724
RNA polymerase II holoenzyme	0.412275	1.44472
Rnase/Mrp complex	0.913512	0.913087
p300-MDM2-p53 protein complex	0.0777889	0.0639237
RNA polymerase II core complex	0.291309	1.63525
Stam1, Stam2, Hrs, Eps15 protein-sorting complex	0.679277	14.3067
BCL6-HDAC4 complex	2.12125	2.26613
NuRD complex	0.0755769	0.0272396
PIDDsome complex	0.379676	0.103421
Mi-2/NuRD-MTA2 complex	0.0404182	0.00728014
polycomb_complex	1.87206	0.812201
AP1 adaptor complex	0.330237	0.197701
TRPC1-Homer3-IP3R complex	0.298746	0.0188384
BCL6-HDAC5 complex	0.465383	0.540645
BCDX2 complex	0.182976	0.106597
AP-3 complex	0.217377	0.114064
BCL6-HDAC7 complex	0.25656	0.792717
AP4 complex	0.160172	0.0324087
N-CoR complex	0.12207	0.0199892
Lymphotoxin beta receptor complex	0.0872316	0.0328941
SRF/myogenin/E12 complex	0.0949774	0.00197755
SMRT complex	0.125136	0.0717361
